# Supplementary material for: Burden of invasive pneumococcal disease among children in rural Mozambique: 2001-2012
Source: PLoS One. 2018 Jan 5;13(1):e0190687. doi: 10.1371/journal.pone.0190687 (PMC5755904; doi:10.1371/journal.pone.0190687)
Supplement: S1 File — (ZIP) [file pone.0190687.s001.zip]

Archive with 1 entries (1 files):
- S1_file.csv
