# Supplementary material for: Burden of invasive pneumococcal disease among children in rural Mozambique: 2001-2012
Source: PLoS One. 2018 Jan 5;13(1):e0190687. doi: 10.1371/journal.pone.0190687 (PMC5755904; doi:10.1371/journal.pone.0190687)
Supplement: S1 File — (ZIP) [file pone.0190687.s001.zip › S1_file.csv]

Season	Gender	Age in month	studya area - (demograogy syrveillance)	Fever yno	Fever_days	Cough yno	Cough_days	Dificult Breathing yno	Weigth	Temperature	Respiratory rate	Nasal flaring	Deep breathing	Cripitation in Pulmonar Ausc.	Wheezing	Galop	Hepatomegaly	Splenomegaly	Neck stiffness	General	Position	Opisthotonus	Pain Resp	Verbal Resp,	Eyes Mov	Sit_child	Suc_child	Slidesyno	Hemoculture yno	Heigth (cm)	parasitemia	hemoglobin	glucose	glucounits	Lumbar punction yno	Blood transfusion	Diagnostic 1	Diagnostic 2	Diagnostic 3	Diagnostic 4	Outcome	mlcr_gluclcr	mlcr_unitglic	mlcr_gramstain	mlcr_pmn	mlcr_mn	mlcr_leucount	mlcr_glucmeasur	mlcr_protmeasur
Rainy	Female	7	No	Yes	3	Yes	3	No	8.1	36.1	50	No	No	No	No	Yes	No	Yes	No	Awoken	Normal	No	Localises pain	Normal	Focused	Yes	Yes	No	Yes	Missing	9	-9	95	mg/dl	No	Yes	Plasmodium falciparum malaria	Acquired haemolytic anaemia			Alive
Rainy	Female	19	No	Yes	7	Yes	7	No	7.8	35.55	40	No	No	No	No	No	No	Yes	No	Awoken	Normal	No	Localises pain	Normal	Focused	Yes	Yes	No	yes	74	3	10	113	mg/dl	No	Yes	Plasmodium falciparum malaria	Acquired haemolytic anaemia			Alive
Rainy	Male	7	No	Yes	1	No	0	No	6.6	38.9	40	No	No	No	No	No	No	Yes	No	Awoken	Normal	No	Localises pain	Normal	Focused	Yes	Yes	No	Yes	Missing	4	29	110	mmol/l	No	No	Plasmodium falciparum malaria	Acquired haemolytic anaemia			Alive
Rainy	Female	18	No	Yes	6	Yes	6	No	9.5	37.2	99	No	No	No	No	No	No	Yes	No	Awoken	Normal	No	Localises pain	Normal	Focused	Yes	Yes	No	Yes	Missing	3	7	96	mg/dl	No	No	Plasmodium falciparum malaria				Alive
Rainy	Male	19	No	Yes	1	Yes	1	Yes	9.7	39	60	Yes	No	Yes	No	Yes	No	No	No	Awoken	Normal	No	Localises pain	Normal	Focused	Yes	Yes	No	yes	76	0	27	115	mg/dl	No	No	Plasmodium falciparum malaria	Influenza and Pneumonia			Alive
Rainy	Male	5	Yes	Yes	2	No	0	No	8.4	38.08	38	No	No	No	No	No	No	No	No	Awoken	Normal	No	Localises pain	Normal	Focused	Yes	Yes	No	Yes	Missing	6	-9	106	mg/dl	No	No	Bacterial meningitis, not elsewhere classified	Infections of the skin and subcutaneous tissue			Alive
Rainy	Male	19	No	Yes	3	Yes	3	No	9.2	37.9	40	No	No	No	No	No	No	No	No	Awoken	Normal	No	Localises pain	Normal	Focused	Yes	Yes	No	Yes	79	0	5	99	mg/dl	No	No	Plasmodium falciparum malaria	Acquired haemolytic anaemia			Alive
Rainy	Female	13	No	Yes	7	No	0	No	8.2	36.1	39	No	No	No	No	No	No	No	No	Awoken	Normal	No	Localises pain	Normal	Focused	Yes	Yes	No	Yes	66	1	22	102	mg/dl	No	No	Plasmodium falciparum malaria	Acquired haemolytic anaemia			Alive
Rainy	Male	2	No	Yes	3	Yes	3	Yes	3.1	37.7	90	Yes	No	Yes	No	No	No	No	No	Awoken	Normal	No	Localises pain	Normal	Focused	Non aplicable	Yes	No	Yes	Missing	4	33	98	mg/dl	No	No	Plasmodium falciparum malaria	Influenza and Pneumonia	Retarded development following protein-energy malnutrition		Alive
Rainy	Female	7	No	Yes	4	Yes	1	Yes	4.8	38.5	68	Yes	No	Yes	No	No	No	Yes	No	Awoken	Normal	No	Localises pain	Normal	Focused	Non aplicable	Yes	Yes	Yes	59	9	-9	94	mg/dl	No	No	Plasmodium falciparum malaria	Acquired haemolytic anaemia	Mild protein-energy malnutrition		Alive
Rainy	Female	18	No	Yes	2	Yes	2	Yes	10	37.1	49	Yes	No	No	No	No	No	No	No	Awoken	Normal	No	Localises pain	Normal	Focused	Yes	Yes	Yes	Yes	80	3	13	112	mg/dl	No	No	Plasmodium falciparum malaria	Acquired haemolytic anaemia			Alive
Rainy	Male	43	Yes	Yes	2	Yes	2	No	9.7	38.7	56	No	No	Yes	No	No	No	No	No	Awoken	Normal	No	Localises pain	Normal	Focused	Yes	Non aplicable	No	Yes	82	0	17	9.5	mmol/l	No	No	Influenza and Pneumonia	Nutritional marasmus	Other infectious diseases		Alive
Dry	Female	12	No	Yes	1	Yes	1	No	7	36.7	40	No	No	No	No	No	No	Yes	No	Awoken	Normal	No	Localises pain	Normal	Focused	Yes	Yes	No	Yes	71	4	22	5.3	mmol/l	No	No	Plasmodium falciparum malaria	Acquired haemolytic anaemia			Alive
Dry	Female	21	No	Yes	7	Yes	7	Yes	7.7	37.4	46	No	Yes	No	No	No	No	No	No	Awoken	Normal	No	Localises pain	Normal	Focused	Yes	Yes	No	Yes	78	3	23	5.8	mmol/l	No	No	Plasmodium falciparum malaria	Acquired haemolytic anaemia			Alive
Dry	Female	2	No	Yes	2	Yes	2	Yes	5.1	38.1	70	No	No	Yes	No	No	No	Yes	No	Awoken	Normal	No	Localises pain	Normal	Focused	Non aplicable	Yes	No	Yes	61	1	31	6.2	mmol/l	No	No	Bacterial meningitis, not elsewhere classified	Plasmodium falciparum malaria			Alive
Dry	Male	18	No	Yes	14	Yes	14	No	6.7	36.6	40	No	No	No	No	No	No	No	No	Awoken	Normal	No	Localises pain	Normal	Focused	Yes	Yes	No	Yes	76	0	25	5.2	mmol/l	No	No	Influenza and Pneumonia	Nutritional marasmus	Diarrhoea and gastroenteritis of presumed infectious origin		Alive
Dry	Female	2	No	Yes	3	Yes	3	Yes	3.1	37.3	80	Yes	No	Yes	No	No	No	No	No	Sleepy	Normal	No	Localises pain	Normal	Focused	No	No	No	Yes	52	2	25	2.3	mmol/l	No	No	Plasmodium falciparum malaria	Acquired haemolytic anaemia	Other septicaemia		Alive
Dry	Male	8	No	Yes	3	Yes	3	Yes	7	35.8	38	Yes	No	No	No	No	No	Yes	No	Sleepy	Normal	No	Localises pain	Normal	Focused	No	No	No	Yes	72	3	17	4.4	mmol/l	No	Yes	Acquired haemolytic anaemia	Plasmodium falciparum malaria			Left
Dry	Male	4	Yes	Yes	2	Yes	2	Yes	6	36.3	60	Yes	No	No	No	No	No	No	No	Awoken	Normal	No	Localises pain	Normal	Focused	No	No	No	Yes	60	0	35	5.8	mmol/l	No	No	Acute bronchiolitis				Alive
Dry	Male	35	No	Yes	5	No	0	No	13.6	37.8	38	No	No	No	No	No	No	Yes	No	Awoken	Normal	No	Localises pain	Normal	Focused	Yes	Non aplicable	No	Yes	93	1	24	6.9	mmol/l	No	No	Plasmodium falciparum malaria	Chronic nephritic syndrome	Acquired haemolytic anaemia		Alive
Dry	Female	45	Yes	Yes	3	Yes	3	No	6.5	37.5	58	Yes	No	Yes	No	Yes	Yes	Yes	No	Awoken	Normal	No	Localises pain	Normal	Focused	Yes	Yes	No	Yes	66	0	35	5.6	mmol/l	No	No	Tuberculosis	Nutritional marasmus	Influenza and Pneumonia		Alive
Dry	Male	9	No	Yes	2	Yes	2	No	7.8	36.7	38	No	No	No	No	No	No	Yes	No	Sleepy	Normal	No	Localises pain	Normal	Focused	No	No	No	Yes	64	1	37	9.3	mmol/l	No	No	Other septicaemia	Influenza and Pneumonia	Plasmodium falciparum malaria		Alive
Dry	Male	10	Yes	Yes	3	Yes	3	Yes	6.5	37.7	54	Yes	No	Yes	No	No	No	Yes	No	Sleepy	Normal	No	Localises pain	Normal	Focused	No	No	No	Yes	67	2	26	5.1	mmol/l	No	No	Plasmodium falciparum malaria	Acquired haemolytic anaemia			Alive
Dry	Male	27	No	Yes	8	Yes	8	No	11.2	38	39	No	No	No	Yes	No	No	No	No	Awoken	Normal	No	Localises pain	Normal	Focused	Yes	Non aplicable	No	Yes	77	3	25	4.4	mmol/l	No	No	Plasmodium falciparum malaria	Acquired haemolytic anaemia	Chronic nephritic syndrome		Alive
Dry	Female	6	No	Yes	3	Yes	3	No	5.8	36.5	38	No	No	No	No	No	No	Yes	No	Awoken	Normal	No	Localises pain	Normal	Focused	Yes	Yes	No	Yes	61	2	40	6.2	mmol/l	No	No	Plasmodium falciparum malaria	Diarrhoea and gastroenteritis of presumed infectious origin			Alive
Dry	Male	50	No	Yes	14	No	0	No	7.5	39.9	59	Yes	No	No	No	No	No	No	Yes	Awoken	Normal	No	Localises pain	Abnormal	No focused	No	Non aplicable	No	Yes	Missing	4	21	3.6	mmol/l	Yes	No	Bacterial meningitis, not elsewhere classified	Plasmodium falciparum malaria	Nutritional marasmus		Dead
Dry	Female	2	No	Yes	1	Yes	1	Yes	4.6	38.7	88	Yes	No	Yes	No	No	No	Yes	No	Sleepy	Normal	No	Localises pain	Normal	Focused	No	No	No	Yes	58	0	22	4.7	mmol/l	No	No	Influenza and Pneumonia				Alive
Dry	Male	25	No	Yes	1	Yes	1	Yes	10.8	36.8	48	Yes	No	Yes	No	No	Yes	Yes	No	Sleepy	Normal	No	Localises pain	Normal	Focused	No	Non aplicable	No	Yes	80	1	27	4.8	mmol/l	No	No		Plasmodium falciparum malaria	Influenza and Pneumonia		Alive
Dry	Male	19	No	No	0	No	0	No	10	37.1	38	No	No	No	No	No	Yes	Yes	No	Awoken	Decerebrated	No	Localises pain	Normal	Focused	Yes	Non aplicable	Yes	Yes	78	0	-9	5.2	mmol/l	No	No	Cystitis				Alive
Dry	Male	58	Yes	Yes	14	Yes	7	Yes	17.2	37.3	30	Yes	No	No	Yes	No	No	No	No	Awoken	Normal	Yes	Localises pain	Normal	Focused	Yes	Non aplicable	No	Yes	Missing	2	30	6.9	mmol/l	No	No	Chronic nephritic syndrome	Plasmodium falciparum malaria			Left
Dry	Male	7	No	Yes	4	Yes	4	Yes	7.6	38.5	87	Yes	No	Yes	No	Yes	No	No	No	Sleepy	Normal	No	Localises pain	Normal	Focused	No	Non aplicable	No	Yes	71	1	24	6.1	mmol/l	No	Yes	Influenza and Pneumonia	Plasmodium falciparum malaria	Acquired haemolytic anaemia		Alive
Dry	Male	14	Yes	Yes	3	Yes	3	No	6.5	37.9	36	No	No	No	No	No	No	Yes	No	Awoken	Normal	No	Localises pain	Normal	Focused	Yes	Yes	No	Yes	72	0	20	-9		No	No	Nutritional marasmus	Acquired haemolytic anaemia	Influenza and Pneumonia		Left
Dry	Male	9	Yes	Yes	2	Yes	2	Yes	8.5	39.2	80	Yes	No	Yes	No	No	No	Yes	No	Sleepy	Normal	No	Localises pain	Normal	Focused	Yes	Yes	No	Yes	70	0	31	6	mmol/l	No	No	Influenza and Pneumonia				Alive
Dry	Female	53	Yes	Yes	3	Yes	3	No	13	39.5	39	No	No	No	No	No	No	Yes	No	Sleepy	Normal	No	Localises pain	Normal	Focused	No	Non aplicable	No	Yes	100	1	33	4.2	mmol/l	No	No	Plasmodium falciparum malaria	Influenza and Pneumonia			Alive
Dry	Male	6	No	Yes	2	Yes	3	Yes	7.2	37.6	58	Yes	No	Yes	No	No	No	Yes	No	Sleepy	Normal	No	Localises pain	Normal	Focused	No	Non aplicable	No	Yes	62	0	28	5.6	mmol/l	No	No	Influenza and Pneumonia				Alive
Dry	Male	24	No	Yes	2	Yes	2	No	7.8	38.9	68	No	No	Yes	No	No	No	No	No	Awoken	Normal	No	Localises pain	Normal	Focused	Yes	Yes	No	Yes	68	2	30	1.9	mmol/l	No	No	Influenza and Pneumonia	Plasmodium falciparum malaria			Alive
Dry	Male	3	No	No	0	Yes	2	Yes	4.2	36.8	68	Yes	No	Yes	No	No	No	Yes	No	Sleepy	Normal	No	Moves but does not localise	Abnormal	No focused	No	No	Yes	Yes	73	4	30	10	mmol/l	No	No	Plasmodium falciparum malaria	Acquired haemolytic anaemia	Influenza and Pneumonia		Dead
Dry	Female	3	Yes	Yes	1	Yes	7	Yes	5	38.5	79	Yes	No	Yes	No	No	No	Yes	No	Sleepy	Normal	No	Localises pain	Normal	Focused	No	No	No	Yes	56	0	26	6.7	mmol/l	No	No	Influenza and Pneumonia	Acquired haemolytic anaemia			Alive
Rainy	Female	2	Yes	No	0	No	0	No	5	37.1		Unknown	Unknown		Unknown	Unknown	Unknown	Unknown	Unknown	Stired	Normal	No	Moves but does not localise	Normal	No focused	Non aplicable	No	No	Yes	56	1	30	5.3	mmol/l	Yes	No	Plasmodium falciparum malaria	Acquired haemolytic anaemia			Alive
Rainy	Male	26	Yes	Yes	3	Yes	3	Yes	9.2	39.5	78	No	Yes	No	No	Yes	Yes	Yes	No	Sleepy	Normal	No	Moves but does not localise	Abnormal	No focused	No	Non aplicable	No	Yes	80	5	15	1.7	mmol/l	No	Yes	Plasmodium falciparum malaria	Acquired haemolytic anaemia			Alive
Rainy	Female	11	No	Yes	5	Yes	5	No	7.3	37	70	No	No	Yes	No	No	No	Yes	No	Awoken	Normal	No	Localises pain	Normal	Focused	Yes	Yes	No	Yes	69	1	27	6.1	mmol/l	No	No	Influenza and Pneumonia	Diarrhoea and gastroenteritis of presumed infectious origin	Acquired haemolytic anaemia		Alive
Rainy	Male	7	Yes	Yes	2	Yes	7	Yes	6.7	38.6	54	Yes	No	Yes	No	No	No	No	No	Sleepy	Normal	No	Localises pain	Normal	Focused	Yes	Yes	No	Yes	67	5	29	5.2	mmol/l	No	No	Plasmodium falciparum malaria	Acquired haemolytic anaemia	Influenza and Pneumonia		Alive
Rainy	Male	5	No	Yes	3	Yes	3	No	5.7	39.6	55	No	No	No	No	Yes	No	Yes	No	Awoken	Normal	No	Localises pain	Normal	Focused	Yes	Yes	No	Yes	Missing	5	13	4.7	mmol/l	No	Yes	Plasmodium falciparum malaria	Acquired haemolytic anaemia			Alive
Rainy	Female	9	No	Yes	3	Yes	1	Yes	8.7	37.8	20	Yes	No	Yes	Yes	Yes	Yes	No	No	Sleepy	Normal	No	Moves but does not localise	Abnormal	Focused	No	No	No	Yes	72	2	30	5	mmol/l	No	No	Influenza and Pneumonia	Other septicaemia	Plasmodium falciparum malaria		Alive
Rainy	Female	16	No	Yes	2	Yes	4	No	8.8	39.2	50	Yes	No	Yes	Yes	No	No	No	No	Awoken	Normal	No	Localises pain	Normal	Focused	Yes	Yes	No	Yes	76	0	35	4.9		No	No	Influenza and Pneumonia	Other septicaemia			Alive
Rainy	Female	28	No	Yes	7	Yes	7	Yes	11.6	39.9	68	Yes	No	Yes	No	Yes	No	Yes	No	Sleepy	Normal	No	Localises pain	Normal	Focused	No	Non aplicable	No	Yes	92	1	16	-9		No	Yes	Influenza and Pneumonia	Acquired haemolytic anaemia	Plasmodium falciparum malaria		Alive
Rainy	Male	14	Yes	Yes	4	Yes	4	No	9.8	38.9	70	No	No	Yes	No	No	No	No	No	Sleepy	Normal	No	Localises pain	Normal	Focused	No	No	No	Yes	Missing	0	30	2.7	mmol/l	Yes	No	Bacterial meningitis, not elsewhere classified	Other septicaemia			Dead
Rainy	Male	6	No	Yes	3	Yes	3	No	8.1	38.3	70	No	No	No	No	No	Yes	Yes	No			Unknown				Unknown	Unknown	No	Yes	68	4	14	2.3	mmol/l	No	Yes	Plasmodium falciparum malaria	Acquired haemolytic anaemia			Alive
Rainy	Female	14	No	Yes	1	Yes	1	No	4	35.3	0	Yes	No	Yes	Yes	No	Yes	Yes	No	Awoken	Normal	No	Localises pain	Normal	Focused	Yes	Yes	No	Yes	61	3	27	5.7	mmol/l	No	No	Nutritional marasmus	Plasmodium falciparum malaria	Acute HIV infection syndrome		Alive
Rainy	Male	2	No	Yes	4	Yes	7	No	4.3	37.6	49	Yes	No	Yes	No	No	No	Yes	No	Awoken	Normal	No	Localises pain	Normal	Focused	No	No	No	Yes	55	1	30	6	mmol/l	No	No	Plasmodium falciparum malaria	Influenza and Pneumonia			Alive
Rainy	Male	5	Yes	Yes	3	Yes	3	No	6.6	36.2	40	No	No	No	No	No	No	No	No	Awoken	Normal	No	Moves but does not localise	Normal	Focused	Non aplicable	No	No	Yes	62	3	25	5	mmol/l	No	No	Plasmodium falciparum malaria	Acquired haemolytic anaemia			Alive
Rainy	Male	27	Yes	Yes	2	Yes	2	No	11.1	39.1	60	No	No	Yes	No	No	No	No	No	Awoken	Normal	No	Localises pain	Normal	Focused	Yes	Non aplicable	No	Yes	86	1	31	6.2	mmol/l	No	No	Plasmodium falciparum malaria				Alive
Rainy	Female	33	Yes	Yes	3	Yes	3	No	12	37.8	90	No	No	Yes	No	No	No	No	No	Awoken	Normal	No	Localises pain	Normal	Focused	Yes	Non aplicable	No	Yes	-91	5	37	6.5	mmol/l	No	No	Plasmodium falciparum malaria	Acquired haemolytic anaemia			Alive
Rainy	Male	48	Yes	Yes	2	Yes	2	No	13.5	37.8	46	No	No	No	No	No	No	Yes	No	Sleepy	Normal	No	Moves but does not localise	Abnormal	No focused	No	Non aplicable	No	Yes	Missing	4	38	0.7	mmol/l	No	No	Plasmodium falciparum malaria	Acquired haemolytic anaemia			Alive
Rainy	Female	6	No	Yes	5	Yes	5		7.2	37.8	32	No	No	No	No	No	No	Yes	No	Awoken	Normal	No	Localises pain	Normal	Focused	Yes	Yes	No	Yes	65	4	22	5.7	mmol/l	No	No	Plasmodium falciparum malaria	Acquired haemolytic anaemia			Alive
Rainy	Female	7	No	Yes	2	Yes	2	No	3.3	38.3	90	Yes	No	No	Yes	Yes	Yes	No	No	Awoken	Normal	No	Moves but does not localise	Normal	Focused	Non aplicable	Yes	No	Yes	Missing	6	77	2	mmol/l	No	No	Influenza and Pneumonia	Plasmodium falciparum malaria			Left
Rainy	Female	11	No	Yes	20	Yes	20	No	6.2	37.5	80	No	No	No	No	No	No	Yes	No	Awoken	Normal	No	Localises pain	Normal	Focused	No	No	No	Yes	Missing	1	24	3.2	mmol/l	No	No	Diarrhoea and gastroenteritis of presumed infectious origin	Volume depletion - Dehydration	Acquired haemolytic anaemia		Dead
Rainy	Male	0	Yes	Yes	2	Yes	2	Yes	8.8	37.5	49	Yes	No	No	No	No	No	No	No	Sleepy	Normal	No	Localises pain	Normal	Focused	No	Non aplicable	No	Yes	77	4	20	5.5	mmol/l	No	Unknown	Plasmodium falciparum malaria	Acquired haemolytic anaemia			Alive
Rainy	Female	50	No	Yes	3	No	0	No	14.3	38.9	30	No	No	Yes	No	No	No	No	No	Awoken	Normal	No	Localises pain	Normal	Focused	Yes	Non aplicable	No	Yes	Missing	1	33	3.8	mmol/l	No	No	Plasmodium falciparum malaria	Other septicaemia			Alive
Rainy	Female	27	No	Yes	4	No	0	No	11.4	36.9	29	No	No	No	No	No	No	Yes	No	Awoken	Normal	No	Localises pain	Normal	Focused	Yes	Non aplicable	No	Yes	86	3	18	4.4	mmol/l	No	No	Plasmodium falciparum malaria	Acquired haemolytic anaemia			Alive
Rainy	Male	3	No	Yes	2	No	0	No	4.5	38.2	65	No	No	No	No	No	No	Yes	No	Awoken	Normal	No	Localises pain	Normal	Focused	Non aplicable	Yes	Yes	Yes	58	5	-9	7	mmol/l	No	No	Plasmodium falciparum malaria	Acquired haemolytic anaemia			Alive
Rainy	Female	29	No	Yes	3	Yes	7	No	9.5	38.7	80	Yes	No	No	No	Yes	Yes	Yes	No	Awoken	Normal	No	Localises pain	Normal	Focused	Yes	Non aplicable	No	Yes	82	4	17	6.5	mmol/l	No	No	Plasmodium falciparum malaria	Acquired haemolytic anaemia			Transfered
Rainy	Female	10	Yes	Yes	3	Yes	3	Yes	6	36.9	68	Yes	No	Yes	No	No	No	Yes	No	Sleepy	Normal	No	Localises pain	Normal	Focused	Yes	Yes	No	Yes	60	0	36	5.9	mmol/l	No	No	Nutritional marasmus	Other septicaemia	Influenza and Pneumonia		Alive
Rainy	Male	3	Yes	Yes	3	Yes	3	Yes	5.5	37	84	Yes	No	Yes	No	No	No	No	No	Awoken	Normal	No	Localises pain	Normal	Focused	Non aplicable	Yes	No	Yes	Missing	1	26	6.7	mmol/l	No	No	Other septicaemia	Influenza and Pneumonia	Plasmodium falciparum malaria		Alive
Rainy	Male	35	No	Yes	2	Yes	2	No	11.7	36.9	39	No	No	No	No	No	No	Yes	No	Awoken	Normal	No	Localises pain	Normal	Focused	Yes	Non aplicable	No	Yes	84	1	16	6.8	mmol/l	No	No	Kwashiorkor	Acquired haemolytic anaemia	Influenza and Pneumonia		Left
Rainy	Male	22	No	Yes	2	Yes	2	Yes	11	38.5	70	Yes	No	Yes	No	No	No	Yes	No	Awoken	Normal	No	Localises pain	Normal	Focused	Yes	Yes	No	Yes	Missing	3	25	10.2	mmol/l	No	No	Plasmodium falciparum malaria	Acquired haemolytic anaemia	Mild protein-energy malnutrition		Alive
Rainy	Female	23	Yes	Yes	3	Yes	3	Yes	7.1	38.5	150	Yes	No	Yes	No	No	No	Yes	No	Awoken	Normal	No	Localises pain	Normal	Focused	No	Non aplicable	No	Yes	73	0	23	3.9	mmol/l	No	No	Influenza and Pneumonia	Nutritional marasmus			Left
Rainy	Female	20	Yes	Yes	1	No	0	No	9.9	38.6	40	No	No	No	No	No	No	Yes	No	Sleepy	Normal	No	Localises pain	Normal	Focused	Yes	Non aplicable	No	Yes	77	5	35	6.3	mmol/l	No	No	Plasmodium falciparum malaria	Acute nasopharyngitis (common cold)			Alive
Rainy	Male	15	No	Yes	2	Yes	2	Yes	7.2	38.6	74	No	No	Yes	No	No	No	Yes	No	Awoken	Normal	No	Localises pain	Normal	Focused	Yes	Yes	Yes	Yes	Missing	4	15	4.1	mmol/l	No	No	Plasmodium falciparum malaria	Acquired haemolytic anaemia			Transfered
Rainy	Male	26	No	Yes	2	No	0	No	10	38.8	55	No	No	No	No	No	No	No	No	Awoken	Normal	No	Localises pain	Normal	Focused	Non aplicable		No	yes	82	0	32	3.9	mmol/l	No	No	Acute nasopharyngitis (common cold)				Alive
Rainy	Female	30	No	Yes	4	Yes	4	No	6.9	37.5	68	Yes	No	Yes	No	No	No	No	No	Sleepy	Normal	No	Localises pain	Normal	Focused	No	Non aplicable	No	Yes	5	0	16	5.5			Yes	Nutritional marasmus	Influenza and Pneumonia	Other septicaemia		Alive
Rainy	Male	22	No	Yes	1	Yes	4	No	6.2	37	58	Yes	No	Yes	No	No	No	Yes	No	Awoken	Normal	No	Localises pain	Normal	Focused	Yes	Yes	No	Yes	72	0	20	4.2	mmol/l	No	No	Influenza and Pneumonia	Nutritional marasmus	Acquired haemolytic anaemia		Alive
Rainy	Female	13	No	Yes	2	Yes	2	No	6.4	40	39	No	No	No	No	No	No	Yes	No	Sleepy	Normal	No	Localises pain	Normal	Focused	No	Non aplicable	No	Yes	66	1	38	-9		No	No	Nutritional marasmus	Influenza and Pneumonia	Plasmodium falciparum malaria		Alive
Rainy	Male	6	No	Yes	2	No	0	No	6.8	37.5	56	Yes	No	No	No	No	No	Yes	No	Sleepy	Normal	No	Localises pain	Normal	Focused	Yes	Non aplicable	No	Yes	65	4	27	4	mmol/l	No	No	Plasmodium falciparum malaria	Acquired haemolytic anaemia			Alive
Rainy	Male	32	No	Yes	3	Yes	3	No	11.6	40.3	59	No	No	Yes	No	No	No	No	No	Awoken	Normal	No	Localises pain	Normal	Focused	Yes	Non aplicable	No	Yes	Missing	3	19	8.9	mmol/l	No	No	Plasmodium falciparum malaria	Acquired haemolytic anaemia	Acute nasopharyngitis (common cold)		Alive
Rainy	Male	29	Yes	Yes	3	Yes	3	No	9.4	37.9	60	No	No	No	No	No	No	Yes	No	Awoken	Normal	No	Localises pain	Normal	Focused	Yes	Unknown	No	Yes	Missing	4	10	2.3	mmol/l	No	Yes	Plasmodium falciparum malaria	Acquired haemolytic anaemia	Influenza and Pneumonia		Alive
Rainy	Female	9	No	Yes	2	Yes	2	No	7.6	37.3	60	No	No	Yes	No	No	No	Yes	No	Awoken	Normal	No	Localises pain	Normal	Focused	Yes	Yes	No	Yes	67	0	20	4.9	mmol/l	No	No	Acute upper respiratory infections of multiple and unspecified sites				Alive
Rainy	Female	52	Yes	Yes	3	Yes	3	No	19	37.2	35	No	No	No	No	No	No	Yes	No	Awoken	Normal	No	Localises pain	Normal	Focused	Yes	Non aplicable	No	Yes	101	0	23	9.1	mmol/l	No	No	Acute nasopharyngitis (common cold)	Acquired haemolytic anaemia	Other septicaemia		Alive
Rainy	Female	8	No	Yes	4	Yes	4	Yes	6	37.6	90	Yes	No	Yes	No	No	No	Yes	No	Awoken	Normal	No	Localises pain	Normal	Focused	Yes	Yes	No	Yes	65	0	34	5.6	mmol/l	No	No	Influenza and Pneumonia	Other septicaemia	Diarrhoea and gastroenteritis of presumed infectious origin		Alive
Rainy	Male	29	Yes	Yes	2	Yes	2	No	7.5	38.2	50	No	No	Yes	No	No	No	Yes	No	Awoken	Normal	No	Localises pain	Normal	Focused	Yes	Non aplicable	No	Yes	78	0	30	7.9	mmol/l	No	Yes	Nutritional marasmus	Influenza and Pneumonia	Acquired haemolytic anaemia		Alive
Rainy	Male	16	Yes	Yes	2	Yes	7	No	9.6	38.5	54	No	Yes	No	No	Yes	No	No	No	Awoken	Decerebrated	No	Localises pain	Normal	Focused	Yes	Yes	No	Yes	75	0	31	5.8	mmol/l	No	No	Acute nasopharyngitis (common cold)	Influenza and Pneumonia			Alive
Rainy	Male	16	No	Yes	5	Yes	5	No	7.1	38.6	50	Yes	No	No	No	No	No	No	No	Awoken	Normal	No	Localises pain	Normal	Focused	Yes	Non aplicable	Yes	Yes	72	0	27	10.4	mmol/l	No	No	Nutritional marasmus	Influenza and Pneumonia	Diarrhoea and gastroenteritis of presumed infectious origin		Alive
Rainy	Male	17	No	Yes	14	Yes	7	Yes	12	38.02	80	Yes	No	Yes	No	No	No	Yes	No	Awoken	Normal	No	Localises pain	Normal	Focused	Yes	Yes	No	Yes	78	1	27	3.3	mmol/l	No	No	Influenza and Pneumonia				Alive
Rainy	Female	5	No	Yes	2	Yes	2	No	5.9	37.8	91	No	No	Yes	No	No	No	Yes	No	Awoken	Normal	No	Localises pain	Normal	Focused	Yes	Yes	No	Yes	62	0	23	5.2	mmol/l	No	No	Acute nasopharyngitis (common cold)				Alive
Rainy	Female	15	Yes	Yes	3	Yes	3	No	8.3	36.5	50	No	No	Yes	No	No	No	Yes	No	Awoken	Normal	No	Localises pain	Normal	Focused	Yes	Non aplicable	No	Yes	70	0	32	7.8	mmol/l	No	No	Influenza and Pneumonia	Other septicaemia	Chronic nephritic syndrome		Alive
Rainy	Male	20	No	Yes	3	Yes	3	No	8.7	36.5	49	No	No	Yes	No	No	No	Yes	No	Awoken	Normal	No	Localises pain	Normal	Focused	Yes	Yes	No	Yes	82	4	29	5.8	mmol/l	No	No	Plasmodium falciparum malaria	Acquired haemolytic anaemia			Alive
Rainy	Male	3	No	Yes	3	Yes	3	Yes	5.7	37.9	90	Yes	No	Yes	No	No	No	No	No	Awoken	Normal	No	Localises pain	Normal	Focused	No	Yes	No	Yes	65	0	35	0.8	mmol/l	No	Yes	Influenza and Pneumonia	Acquired haemolytic anaemia	Diarrhoea and gastroenteritis of presumed infectious origin		Dead
Dry	Male	11	No	Yes	3	No	0	No	6.3	35.7	40	No	No	No	No	No	No	Yes	No	Awoken	Normal	No	Localises pain	Normal	Focused	Yes	Yes	No	Yes	71	1	26	3.6	mmol/l	No	No	Nutritional marasmus	Influenza and Pneumonia	Plasmodium falciparum malaria		Alive
Dry	Male	38	No	Yes	4	Yes	4	Yes	13.2	38.5	88		No	Yes	No	No	No	Yes	No	Sleepy	Normal	No	Localises pain	Normal	Focused	No	Non aplicable	No	Yes	94	0	39	5.5	mmol/l	No	No	Other diseases of the respiratory system				Alive
Dry	Male	38	No	Yes	1	Yes	1	Yes	11.7	40.5	98	Yes	No	Yes	No	No	No	No	No	Sleepy	Normal	No	Localises pain	Normal	Focused	Yes	Non aplicable	No	Yes	85	1	29	11.7	mmol/l	No	No	Influenza and Pneumonia	Plasmodium falciparum malaria	Acquired haemolytic anaemia		Alive
Dry	Male	32	No	Yes	3	Yes	3	No	11	37.6	32	No	No	No	No	No	No	Yes	No	Awoken	Normal	No	Localises pain	Normal	Focused	Yes	Non aplicable	No	Yes	86	4	24	5.7	mmol/l	No	No	Plasmodium falciparum malaria	Acquired haemolytic anaemia			Alive
Dry	Female	4	No	Yes	2	Yes	5	Yes	6.2	39.8	80	Yes	No	Yes	No	No	No	Yes	No	Awoken	Normal	No	Localises pain	Normal	Focused	Non aplicable	Yes	No	Yes	58	0	29	6.1	mmol/l	No	No	Influenza and Pneumonia	Acquired haemolytic anaemia			Alive
Dry	Female	44	No	Yes	2	Yes	2	No	11.2	40.1	39	No	No	No	No	No	No	No	No	Sleepy	Normal	No	Localises pain	Normal	Focused	Yes	Yes	No	Yes	93	1	28	5.6	mmol/l	No	No	Plasmodium falciparum malaria	Acquired haemolytic anaemia	Acute nasopharyngitis (common cold)		Alive
Dry	Male	5	Yes	Yes	2	No	0	No	6.9	38.1	50	No	No	No	No	No	Yes	No	No	Awoken	Normal	No	Localises pain	Normal	Focused	Yes	Yes	No	Yes	67	4	21	6	mmol/l	No	No	Plasmodium falciparum malaria	Acquired haemolytic anaemia			Alive
Dry	Male	9	No	Yes	3	Yes	3	Yes	5.8	37.9	70	Yes	No	Yes	No	No	No	No	No	Awoken	Normal	No	Localises pain	Normal	Focused	Yes	Yes	No	Yes	65	1	19	6	mmol/l	No	No	Influenza and Pneumonia	Plasmodium falciparum malaria	Acquired haemolytic anaemia		Alive
Dry	Female	32	No	Yes	2	Yes	2	No	8.8	40.6	70	No	No	Yes	No	No	No	No	No	Awoken	Normal	No	Localises pain	Normal	Focused	Yes	Non aplicable	No	Yes	81	0	31	5.2	mmol/l	No	No	Influenza and Pneumonia	Mild protein-energy malnutrition	Other septicaemia		Dead
Dry	Female	15	Yes	Yes	1	Yes	7	No	10	39.2	60	No	No	No	No	No	No	No	No	Sleepy	Normal	No	Moves but does not localise	Normal	Focused	No	No	Yes	Yes	75	9	-9	5.9	mmol/l	No	No	Influenza and Pneumonia				Alive
Dry	Male	3	No	Yes	1	Yes	3	Yes	6.2	39.4	85	No	No	Yes	No	No	No	No	No	Stired	Normal	No	Localises pain	Normal	Focused	Yes	Non aplicable	No	Yes	Missing	2	32	8.3	mmol/l	Yes	No		Influenza and Pneumonia	Plasmodium falciparum malaria		Alive
Dry	Male	29	Yes	Yes	3	No	0	No	9.9	39.9	70	No	No	No	No	No	No	Yes	No	Awoken	Normal	No	Localises pain	Normal	Focused	Yes	Non aplicable	No	Yes	83	5	20	6.3	mmol/l	No	No	Plasmodium falciparum malaria	Acquired haemolytic anaemia			Alive
Dry	Male	6	No	Yes	3	Yes	3	Yes	6.5	39.5	100	Yes	No	Yes	No	No	No	No	No	Awoken	Normal	No	Localises pain	Normal	Focused	Yes	No	No	Yes	63	1	34	-9		No	No	Plasmodium falciparum malaria				Alive
Dry	Male	3	Yes	Yes	2	Yes	2	No	5	37.09	69	Yes	No	Yes	No	No	No	No	No	Awoken	Normal	No	Localises pain	Normal	Focused	No	No	No	Yes	25	0	0	6.2	mmol/l	No	No	Influenza and Pneumonia	Infections of the skin and subcutaneous tissue	Other septicaemia		Alive
Dry	Male	11	No	Yes	3	Yes	3	No	6.4	35.8	70	No	No	Yes	No	No	No	No	No	Awoken	Normal	No	Localises pain	Normal	Focused	Yes	Non aplicable	No	Yes	70	1	-9	5.5	mmol/l	No	No	Other septicaemia	Influenza and Pneumonia	Hypoglycaemia, unspecified		Dead
Dry	Male	29	No	Yes	4	Yes	3	Yes	10.6	40	50	Yes	No	Yes	No	No	Yes	Yes	No	Awoken	Normal	No	Localises pain	Normal	Focused	Yes	Yes	No	Yes	81	0	23	-9		No	No	Plasmodium falciparum malaria	Acquired haemolytic anaemia	Influenza and Pneumonia		Alive
Dry	Female	12	No	Yes	2	Yes	2	No	7	39.3	85	Yes	No	Yes	No	No	No	No	No	Awoken	Normal	No	Localises pain	Normal	Focused	Yes	Non aplicable	No	Yes	69	0	33	8.1	mmol/l	No	No	Diarrhoea and gastroenteritis of presumed infectious origin	Other septicaemia	Influenza and Pneumonia		Alive
Dry	Male	24	No	Yes	3	Yes	3	No	9.7	37.8	39	No	No	Yes	No	No	No	Yes	No	Awoken	Normal	No	Localises pain	Normal	Focused	Yes	Non aplicable	No	Yes	80	1	38	5.4	mmol/l	No	No	Influenza and Pneumonia	Acquired haemolytic anaemia			Alive
Dry	Female	45	No	Yes	14	Yes	14	No	10.4	37.5	40	No	No	No	No	No	No	Yes	No	Awoken	Normal	No	Localises pain	Normal	Focused	Yes	Non aplicable	No	Yes	84	0	23	5.3	mmol/l	No	No	Influenza and Pneumonia	Acquired haemolytic anaemia	Mild protein-energy malnutrition		Alive
Dry	Male	13	No	Yes	2	No	0	No	10.4	39.2	54	No	No	No	No	No	No	No	No	Awoken	Normal	No	Localises pain	Normal	Focused	Yes	Yes	No	Yes	73	4	33	8.9	mmol/l	No	No	Plasmodium falciparum malaria	Other septicaemia	Influenza and Pneumonia		Alive
Dry	Male	20	Yes	Yes	3	Yes	3	Yes	8.1	39.2	70	Yes	No	Yes	No	No	No	Yes	No	Awoken	Normal	No	Localises pain	Normal	Focused	Yes	Non aplicable	No	Yes	71	0	25	8.8	mmol/l	No	No	Influenza and Pneumonia	Other general symptoms and signs	Plasmodium falciparum malaria		Alive
Dry	Male	23	No	Yes	4	Yes	4	Yes	6.8	35.4	49	Yes	No	Yes	No	No	No	Yes	No	Sleepy	Normal	No	Localises pain	Normal	Focused	No	Non aplicable	No	Yes	71	5	10	-9		No	Yes	Acquired haemolytic anaemia	Plasmodium falciparum malaria	Marasmic kwashiorkor		Dead
Dry	Female	0	No	Yes	5	Yes	5	Yes	2.3	35	58	Yes	No	No	No	No	No	No	No	Stired	Decerebrated	No	Moves but does not localise	Abnormal	No focused	No	No	No	Yes	47	0	43	4.8	mmol/l	No	No	Late syphilis	Acute nasopharyngitis (common cold)			Alive
Dry	Male	14	Yes	Yes	2	Yes	2	No	9	39.8	67	Yes	No	Yes	No	No	No	No	No	Awoken	Normal	No	Localises pain	Normal	Focused	Yes	Yes	No	Yes	75	5	23	-9	mmol/l	No	No	Plasmodium falciparum malaria	Acquired haemolytic anaemia	Influenza and Pneumonia		Alive
Dry	Female	19	Yes	Yes	3	Yes	3	Yes	10	39.8	56	No	No	No	No	No	No	Yes	No	Awoken	Normal	No	Localises pain	Normal	Focused	Yes	Non aplicable	Yes	Yes	74	0	33	7.5	mmol/l	No	No	Shigellosis	Acute nasopharyngitis (common cold)	Diseases of middle ear and mastoid		Alive
Dry	Male	13	No	Yes	3	Yes	5	Yes	-9	-9	48	No	No	No	Yes	No	No	No	No	Awoken	Normal	No	Localises pain	Normal	Focused	Yes	Yes	No	Yes	96	4	28	4.7	mmol/l	No	No	Plasmodium falciparum malaria	Acquired haemolytic anaemia	Influenza and Pneumonia		Alive
Dry	Female	15	No	Yes	1	Yes	3	Yes	6.1	38.1	58	Yes	No	Yes	No	No	No	Yes	No	Awoken	Normal	No	Localises pain	Normal	Focused	Yes	Yes	No	Yes	63	0	-9	5.7	mmol/l	No	No	Other septicaemia	Influenza and Pneumonia			Alive
Dry	Male	17	No	Yes	3	Yes	3	No	8.8	38.4	53	No	No	No	Yes	No	No	No	No	Awoken	Normal	No	Localises pain	Normal	Focused	Yes	Yes	No	Yes	73	0	28	5.2	mmol/l	No	No	Plasmodium falciparum malaria				Alive
Dry	Male	40	Yes	Yes	6	Yes	6	No	16.3	39.4	39	No	No	No	No	No	No	No	No	Awoken	Normal	No	Localises pain	Normal	Focused	No	Non aplicable	No	Yes	109	1	22	6	mmol/l	No	No	Influenza and Pneumonia	Acquired haemolytic anaemia	Plasmodium falciparum malaria		Alive
Dry	Female	4	Yes	Yes	2	Yes	2	No	6.2	38	60	No	No	Yes	No	No	No	No	No	Sleepy	Normal	No	Localises pain	Normal	Focused	Non aplicable	Yes	No	Yes	61	0	30	5.8	mmol/l	No	No	Diarrhoea and gastroenteritis of presumed infectious origin	Influenza and Pneumonia			Alive
Dry	Female	16	Yes	Yes	1	Yes	1	Yes	7.1	38.7	65	Yes	No	Yes	No	No	No	No	No	Awoken	Normal	No	Localises pain	Normal	Focused	Yes	Yes	No	Yes	70	1	35	-9		No	No	Influenza and Pneumonia	Mild protein-energy malnutrition	Plasmodium falciparum malaria		Alive
Dry	Male	8	No	Yes	2	Yes	2	No	7.6	36.6	49	No	No	No	No	No	No	No	No	Awoken	Normal	No	Localises pain	Normal	Focused	Yes	Yes	No	Yes	67	4	35	5.8	mmol/l	No	No	Plasmodium falciparum malaria				Alive
Dry	Male	9	Yes	Yes	2	No	0	No	6.4	39.5	68	Yes	No	No	No	No	No	No	No	Awoken	Normal	No	Localises pain	Normal	Focused	Yes	Yes	No	Yes	69	0	34	6.3	mmol/l	No	No	Scabies	Other septicaemia			Alive
Dry	Male	10	Yes	Yes	2	No	0	Yes	4.9	39	70	Yes	No	No	No	No	Yes	No	No	Awoken	Normal	No	Moves but does not localise	Normal	No focused	No	No	No	Yes	Missing	0	20	1.9	mmol/l	No	Yes	Influenza and Pneumonia	Other septicaemia	Acquired haemolytic anaemia		Dead
Dry	Female	17	No	Yes	7	Yes	7	Yes	8.2	38.1	65	No	No	Yes	No	No	No	Yes	No	Awoken	Normal	No	Localises pain	Normal	Focused	Yes	Yes	No	Yes	73	0	23	6.3	mmol/l	No	No	Influenza and Pneumonia	Acquired haemolytic anaemia	Mild protein-energy malnutrition		Alive
Dry	Female	4	Yes	Yes	1	Yes	1	Yes	6.6	39	90	Yes	No	Yes	No	No	No	Yes	No	Awoken	Normal	No	Localises pain	Normal	Focused	Yes	Yes	No	Yes	65	0	31	8.2	mmol/l	No	No	Influenza and Pneumonia	Infections of the skin and subcutaneous tissue	Other septicaemia		Left
Dry	Female	44	No	Yes	3	Yes	3	Yes	5.1	35.8	80	Yes	No	Yes	No	No	No	No	No	Awoken	Normal	No	Localises pain	Normal	Focused	No	No	No	Yes	74	1	38	4.2	mmol/l	No	No	Nutritional marasmus	Diseases of oral cavity, salivary glands and jaws	Diarrhoea and gastroenteritis of presumed infectious origin		Left
Dry	Male	21	Yes	Yes	3	Yes	3	No	11.5	38.9	48	No	No	Yes	No	No	No	No	No	Awoken	Normal	No	Localises pain	Normal	Focused	Yes	Yes	No	Yes	90	0	33	6.1	mmol/l	No	No	Acute nasopharyngitis (common cold)				Alive
Dry	Male	19	No	Yes	2	Yes	7	Yes	9.5	39.5	54	Yes	No	Yes	No	No	No	No	No	Sleepy	Normal	No	Localises pain	Normal	Focused	No	No	No	Yes	73	0	28	3.9	mmol/l	No	No	Other disorders of eye and adnexa	Influenza and Pneumonia	Acquired haemolytic anaemia		Dead
Dry	Male	39	Yes	Yes	4	Yes	4	Yes	13.4	37.5	59	Yes	No	No	No	No	No	No	No	Sleepy	Normal	No	Localises pain	Normal	Focused	Yes	Non aplicable	No	Yes	88	0	38	5	mmol/l	No	No	Influenza and Pneumonia	Other septicaemia			Alive
Dry	Male	8	No	Yes	1	Yes	1	Yes	6.7	40.3	60	No	No	No	Yes	No	No	No	No	Sleepy	Normal	No	Localises pain	Normal	Focused	Yes	Yes	No	Yes	Missing	0	28	8.3	mg/dl	No	No	Influenza and Pneumonia	Other septicaemia			Alive
Dry	Female	58	Yes	Yes	7	Yes	7	No	14.7	38.8	48	No	No	Yes	No	No	No	Yes	No	Sleepy	Normal	No	Localises pain	Normal	Focused	No	Non aplicable	No	Yes	98	0	26	4.3	mmol/l	No	No	Other septicaemia	Influenza and Pneumonia	Acquired haemolytic anaemia		Alive
Dry	Female	15	Yes	Yes	3	Yes	3	No	9.8	38.2	45	No	No	Yes	No	No	No	No	No	Awoken	Normal	No	Localises pain	Normal	Focused	Yes	Yes	No	Yes	76	4	33	4.8	mmol/l	No	No	Plasmodium falciparum malaria	Other infectious diseases	Influenza and Pneumonia		Alive
Dry	Male	50	No	Yes	7	Yes	15	Yes	10.3	37.6	64	Yes	No	Yes	No	No	No	Yes	No	Sleepy	Normal	No	Localises pain	Normal	Focused	No	Non aplicable	No	Yes	94	0	18	3.4	mmol/l	No	No	Influenza and Pneumonia	Acquired haemolytic anaemia			Transfered
Dry	Female	32	Yes	Yes	7	Yes	7	Yes	9.5	39.9	70	Yes	No	Yes	No	No	No	No	No	Awoken	Normal	No	Localises pain	Normal	Focused	Yes	Non aplicable	No	Yes	86	0	32	5.6	mmol/l	No	No	Other infectious diseases	Influenza and Pneumonia	Nutritional marasmus		Alive
Dry	Female	44	Yes	Yes	3	Yes	3	No	13.7	38.9	44	No	No	No	No	No	No	Yes	Yes	Sleepy	Decerebrated	No	Moves but does not localise	Normal	Focused	No	Non aplicable	No	Yes	57	0	28	3.8	mmol/l	Yes	No	Bacterial meningitis, not elsewhere classified	Acquired haemolytic anaemia	Other disorders of the nervous system		Transfered
Dry	Male	31	Yes	Yes	4	Yes	4	No	14.3	36.2	40	No	No	No	No	No	No	No	No	Awoken	Normal	No	Localises pain	Normal	Focused	Yes	Non aplicable	No	Yes	93	0	31	4.9	mmol/l	No	No	Chronic nephritic syndrome	Other septicaemia	Scabies		Alive
Dry	Male	0	No	Yes	4	No	0	No	7.4	38.4	60	No	Yes	No	No	No	No	No	No	Awoken	Normal	No	Localises pain	Normal	Focused	Yes	Non aplicable	No	Yes	72	0	26	7.3	mmol/l	No	No	Soft tissue disorders				Alive
Dry	Female	11	No	Yes	7	Yes	7	Yes	9.8	38.6	59	Yes	No	Yes	No	No	No	No	No	Sleepy	Normal	No	Localises pain	Normal	Focused	Yes	Yes	No	Yes	74	0	24	5.7	mmol/l	Unknown	No	Influenza and Pneumonia	Bacterial meningitis, not elsewhere classified	Acquired haemolytic anaemia		Alive
Dry	Male	2	Yes	Yes	1	No	0	No	4.6	37.8	64	No	No	No	No	No	No	No	No	Sleepy	Normal	No	Localises pain	Normal	Focused	No	No	No	Yes	57	1	25	5.6	mmol/l	Yes	No	Other infectious diseases	Plasmodium falciparum malaria	Acquired haemolytic anaemia		Alive
Dry	Male	12	No	Yes	2	No	0	No	7.8	36.5	30	No	No	No	No	No	No	No	No	Awoken	Normal	No	Localises pain	Normal	Focused	Yes	Yes	Yes	Yes	Missing	9	19	4.7	mmol/l	No	No	Plasmodium falciparum malaria	Acquired haemolytic anaemia	Other septicaemia		Alive
Dry	Female	15	Yes	Yes	2	No	0	No	8.7	38.1	29	No	No	No	No	No	No	No	No	Awoken	Normal	No	Localises pain	Normal	Focused	Yes	Yes	No	Yes	73	0	36	-9		Yes	No	Influenza and Pneumonia	Other septicaemia			Alive
Dry	Male	11	No	Yes	3	Yes	3	No	6.3	38.4	64	Yes	No	Yes	No	No	No	No	No	Sleepy	Normal	No	Localises pain	Normal	Focused	No	No	No	Yes	69	0	19	5.2	mmol/l	No	Yes	Influenza and Pneumonia	Nutritional marasmus	Acquired haemolytic anaemia		Alive
Dry	Female	20	Yes	Yes	1	Yes	4	No	8.6	38.2	49	No	No	Yes	No	No	No	No	No	Awoken	Normal	No	Localises pain	Normal	Focused	Yes	Yes	No	Yes	83	0	30	5.2	mmol/l	No	No	Influenza and Pneumonia	Mild protein-energy malnutrition			Alive
Dry	Female	23	Yes	Yes	2	Yes	7	No	7.7	38.2	49	No	No	No	No	No	No	No	No	Awoken	Normal	No	Localises pain	Normal	Focused	Yes	Non aplicable	No	Yes	77	0	26	6	mmol/l	No	No	Plasmodium falciparum malaria	Nutritional marasmus	Acquired haemolytic anaemia		Left
Dry	Female	8	Yes	Yes	3	No	0	No	5.4	38.8	70	Yes	No	Yes	No	No	No	Yes	No	Awoken	Normal	No	Localises pain	Normal	Focused	Non aplicable	Yes	No	Yes	65	1	24	5.2		Unknown	No	Influenza and Pneumonia	Plasmodium falciparum malaria	Nutritional marasmus		Alive
Dry	Male	18	No	Yes	2	No	0	No	10.5	39.3	48	No	No	No	No	No	No	No	No	Awoken	Normal	No	Localises pain	Normal	Focused	Yes	Yes	No	Yes	66	5	22	6.1	mmol/l	No	No	Other septicaemia	Plasmodium falciparum malaria	Acquired haemolytic anaemia		Alive
Dry	Female	2	Yes	Yes	2	No	0	No	5.7	38.2	52	No	No	No	No	No	No	No	No	Awoken	Normal	No	Localises pain	Normal	Focused	Non aplicable	Yes	No	Yes	59	1	25	5.1	mmol/l	No	No	Plasmodium falciparum malaria	Acquired haemolytic anaemia			Alive
Dry	Female	23	Yes	Yes	3	Yes	3	No	7.1	38.9	33	No	No	No	No	No	No	No	No	Sleepy	Normal	No	Localises pain	Normal	Focused	Yes	Non aplicable	No	Yes	76	0	26	4.4	mmol/l	No	No	Influenza and Pneumonia	Other septicaemia	Acquired haemolytic anaemia		Alive
Dry	Male	40	Yes	Yes	2	Yes	2	Yes	13.5	38.8	44	No	No	No	No	No	No	Yes	No	Awoken	Normal	No	Localises pain	Normal	Focused	No	Non aplicable	No	Yes	92	1	22	5.1	mmol/l	No	No	Other infectious diseases	Plasmodium falciparum malaria	Acquired haemolytic anaemia		Alive
Dry	Male	10	No	Yes	2	Yes	2	No	5.6	39.2	42	No	No	No	No	No	No	No	No	Sleepy	Normal	No	Localises pain	Normal	Focused	Yes	Yes	No	Yes	67	0	27	5.4	mmol/l	No	No	Nutritional marasmus	Influenza and Pneumonia	Diarrhoea and gastroenteritis of presumed infectious origin		Left
Dry	Female	14	Yes	Yes	2	Yes	2	Yes	7.6	37.3	45	Yes	No	Yes	No	No	No	No	No	Awoken	Normal	No	Localises pain	Normal	Focused	Non aplicable	Non aplicable	No	Yes	Missing	1	15	3.9	mmol/l	No	No	Plasmodium falciparum malaria	Acquired haemolytic anaemia			Transfered
Dry	Male	2	No	Yes	2	No	0	No	10.4	39.4	54	Yes	No	No	No	No	No	No	No	Sleepy	Normal	No	Moves but does not localise	Abnormal	No focused	No	No	No	Yes	89	5	26	3.5	mmol/l	No	No	Plasmodium falciparum malaria	Diarrhoea and gastroenteritis of presumed infectious origin	Acquired haemolytic anaemia		Dead
Dry	Male	7	Yes	Yes	1	Yes	14	No	8.6	37.2	40	No	No	No	No	No	No	No	No	Awoken	Normal	No	Localises pain	Normal	Focused	Yes	Yes	No	Yes	74	0	31	8.5	mmol/l	No	No	Acute nasopharyngitis (common cold)	Diarrhoea and gastroenteritis of presumed infectious origin			Alive
Dry	Male	25	Yes	Yes	2	Yes	2	No	8.5	38.5	60	Yes	No	Yes	No	Yes	No	Yes	No	Awoken	Normal	No	Localises pain	Normal	Focused	Yes	Non aplicable	No	Yes	79	0	16	5.7	mmol/l	No	Yes	Influenza and Pneumonia	Other septicaemia	Nutritional marasmus		Left
Dry	Male	28	Yes	Yes	3	Yes	3	No	12.6	37.5	80	Yes	Yes	Yes	No	No	No	Yes	No	Awoken	Normal	No	Localises pain	Normal	Focused	Yes	Non aplicable	No	Yes	Missing	1	28	2.6	mmol/l	Yes	No	Plasmodium falciparum malaria	Birth trauma	Acquired haemolytic anaemia		Dead
Rainy	Male	28	Yes	Yes	2	Yes	2	No	9.9	39.1	35	No	No	No	No	No	No	No	No	Sleepy	Normal	No	Localises pain	Normal	Focused	No	Non aplicable	No	Yes	86	0	32	9.3	mmol/l	No	No	Bacterial meningitis, not elsewhere classified	Other septicaemia			Dead
Rainy	Male	1	Yes	Yes	3	Yes	3	No	4.5	39.5	70	No	No	No	No	No	No	No	No	Awoken	Normal	No	Localises pain	Normal	Focused	Non aplicable	Yes	No	Yes	59	1	28	6.2	mmol/l	No	No	Other infectious diseases	Plasmodium falciparum malaria	Acquired haemolytic anaemia		Alive
Rainy	Female	21	Yes	Yes	2	No	0	No	9.2	38.5	48	No	No	No	No	No	No	Yes	No	Sleepy	Normal	No	Localises pain	Normal	Focused	No	No	No	Yes	81	0	21	4.7	mmol/l	No	No	Influenza and Pneumonia				Alive
Rainy	Male	8	Yes	Yes	2	Yes	2	Yes	7.3	36.5	138	No	No	Yes	No	No	No	Yes	No	Sleepy	Normal	No	Localises pain	Normal	Focused	No	Yes	Yes	Yes	72	0	28	8	mmol/l	No	No	Influenza and Pneumonia	Acquired haemolytic anaemia			Alive
Rainy	Female	15	Yes	Yes	2	Yes	3	No	5.9	36.8	42	No	No	No	No	No	No	No	No	Awoken	Normal	No	Localises pain	Normal	Focused	Yes	Yes	No	Yes	70	0	30	4.7	mmol/l	No	No	Nutritional marasmus	Influenza and Pneumonia	Other septicaemia		Alive
Rainy	Female	13	No	Yes	7	Yes	7	Yes	7.9	36.9	90	Yes	No	Yes	No	No	No	Yes	No	Awoken	Normal	No	Localises pain	Normal	Focused	Yes	Yes	No	Yes	70	1	28	6.9	mmol/l	No	No	Influenza and Pneumonia	Plasmodium falciparum malaria	Acquired haemolytic anaemia		Dead
Rainy	Female	37	No	Yes	2	Yes	1	Yes	10	38.9	84	Yes	Yes	Yes	No	No	No	No	No	Sleepy	Normal	No	Localises pain	Normal	Focused	No	Non aplicable	Yes	Yes	81	4	28	4.8	mmol/l	No	No	Influenza and Pneumonia	Acquired haemolytic anaemia			Alive
Rainy	Female	11	Yes	Yes	2	Yes	2	No	9.5	39.7	60	Yes	No	No	No	No	No	No	No	Awoken	Normal	No	Localises pain	Normal	Focused	Yes	Yes	No	Yes	69	0	25	4.2	mmol/l	No	No	Influenza and Pneumonia	Acquired haemolytic anaemia	Other septicaemia		Alive
Rainy	Female	2	No	Yes	2	Yes	2	Yes	3.7	40.1	56	Yes	No	Yes	No	No	No	No	No	Sleepy	Normal	No	Localises pain	Normal	Focused	No	Non aplicable	No	Yes	55	0	33	8	mmol/l	No	No	Acute HIV infection syndrome	Influenza and Pneumonia			Left
Rainy	Male	28	Yes	Yes	2	Yes	2	No	11.5	36.7	40	No	No	Yes	No	No	No	Yes	No	Sleepy	Normal	No	Localises pain	Normal	Focused	No	No	No	Yes	85	0	32	1.8	mmol/l	No	No	Influenza and Pneumonia	Volume depletion - Dehydration			Alive
Rainy	Female	14	No	Yes	3	Yes	3	No	8.4	37.2	46	No	No	Yes	No	No	No	No	No	Sleepy	Normal	No	Localises pain	Normal	Focused	Yes	Yes	No	Yes	73	1	30	4.9	mmol/l	No	No	Influenza and Pneumonia	Plasmodium falciparum malaria	Acquired haemolytic anaemia		Alive
Rainy	Female	30	Yes	Yes	2	No	0	No	10.1	37.5	39	No	No	No	No	No	No	No	No	Awoken	Normal	No	Localises pain	Normal	Focused	Yes	Non aplicable	No	Yes	Missing	0	30	4.7	mmol/l	No	No	Influenza and Pneumonia	Plasmodium falciparum malaria	Acquired haemolytic anaemia		Alive
Rainy	Female	6	No	Yes	3	No	0	Yes	6.1	40.3	80	No	No	Yes	No	No	No	Yes		Stired	Normal	Yes	Localises pain	Abnormal	No focused	No	No	No	Yes	66	4	30	9.3	mmol/l	Yes	No	Bacterial meningitis, not elsewhere classified	Other infectious diseases	Plasmodium falciparum malaria		Dead
Rainy	Male	2	No	Yes	4	Yes	4	Yes	5.1	38.7	74	Yes	No	Yes	No	No	No	No	No	Sleepy	Normal	No	Localises pain	Normal	Focused	No	No	No	Yes	59	0	30	8.5	mmol/l	No	No	Influenza and Pneumonia	Other septicaemia	Otitis externa		Alive
Rainy	Female	13	Yes	Yes	3	Yes	3	Yes	7.2	37.4	72	Yes	Yes	Yes	No	No	No	No	No	Sleepy	Normal	No	Localises pain	Normal	Focused	Yes	Yes	No	Yes	70	0	30	11.1	mmol/l	No	No	Other septicaemia	Mild protein-energy malnutrition	Acquired haemolytic anaemia		Alive
Rainy	Male	32	Yes	Yes	1	Yes	1	No	12.9	39.1	48	No	No	No	No	No	Yes	No	No	Sleepy	Normal	No	Moves but does not localise	Normal	No focused	No	Non aplicable	No	Yes	91	0	35	12	mmol/l	Yes	No	Diseases of middle ear and mastoid	Other infectious diseases	Other disorders of the nervous system		Alive
Rainy	Female	7	Yes	Yes	7	Yes	3	Yes	8.5	37.6	80	No	No	No	No	No	No	No	No	Sleepy	Normal	No	Moves but does not localise	Abnormal	No focused	No	No	No	Yes	70	1	34	116.1	mmol/l	No	No	Other septicaemia	Plasmodium falciparum malaria	Diarrhoea and gastroenteritis of presumed infectious origin		Alive
Rainy	Male	19	Yes	Yes	2	Yes	2	Yes	6.7	38.2	100	Yes	No	Yes	No	Yes	No	Yes	No	Awoken	Normal	No	Localises pain	Normal	Focused	No	Yes	No	Yes	Missing	0	24	5.3	mmol/l	No	No	Influenza and Pneumonia	Retarded development following protein-energy malnutrition	Acquired haemolytic anaemia		Left
Rainy	Female	11	No	Yes	5	Yes	5	No	7.6	40.3	45	No	No	No	No	No	No	Yes	No	Awoken	Normal	No	Localises pain	Normal	Focused	Yes	Yes	No	Yes	71	4	34	5.6	mmol/l	No	No	Chronic nephritic syndrome	Plasmodium falciparum malaria			Alive
Rainy	Female	38	No	Yes	5	Yes	3	Yes	13.5	38.9	44	Yes	Yes	Yes	No	No	No	No	No	Awoken	Normal	No	Localises pain	Normal	Focused	Yes	Non aplicable	No	Yes	90	0	26	5.7	mmol/l	No	No	Influenza and Pneumonia				Alive
Rainy	Female	11	No	Yes	10	Yes	10	Yes	6.9	38.3	65	Yes	No	Yes	No	Yes	No	Yes	No	Awoken	Normal	No	Localises pain	Normal	Focused	No	No	No	Yes	Missing	1	36	9.2	mmol/l	No	No	Influenza and Pneumonia	Acute HIV infection syndrome	Plasmodium falciparum malaria		Dead
Rainy	Male	6	Yes	Yes	1	Yes	1	No	6.3	38.6	50	No	No	No	No	No	No	No	No	Awoken	Normal	No	Localises pain	Normal	Focused	Yes	Yes	No	Yes	67	0	34	5.2	mmol/l	No	No	Acute nasopharyngitis (common cold)				Alive
Rainy	Male	15	Yes	Yes	6	Yes	6	Yes	7.2	38.9	84	Yes	No	Yes	No	No	No	No	No	Awoken	Normal	No	Localises pain	Normal	Focused	Yes	Yes	No	Yes	73	1	30	6.9	mmol/l	No	No	Influenza and Pneumonia	Acquired haemolytic anaemia	Plasmodium falciparum malaria		Alive
Rainy	Female	19	No	Yes	3	Yes	3	No	7.8	38.1	36	No	No	No	No	No	No	No	No	Awoken	Normal	No	Localises pain	Normal	Focused	Yes	Non aplicable	No	Yes	77	4	20	-9		No	No	Other septicaemia	Influenza and Pneumonia	Acquired haemolytic anaemia		Alive
Rainy	Male	8	No	Yes	2	Yes	2	Yes	5.2	39.9	78	Yes	No	Yes	No	No	No	No	No	Awoken	Normal	No	Localises pain	Normal	Focused	Yes	Yes	No	Yes	60	0	30	5.2	mmol/l	No	No	Influenza and Pneumonia	Acute HIV infection syndrome	Organic, including symptomatic, mental disorders		Alive
Rainy	Male	11	No	Yes	1	No	0	No	5.5	39.2	48	No	No	No	No	No	No	No	No	Awoken	Normal	No	Localises pain	Normal	Focused	Yes	Yes	No	Yes	65	5	25	5.5	mmol/l	No	No	Nutritional marasmus	Plasmodium falciparum malaria	Acquired haemolytic anaemia		Alive
Rainy	Female	12	No	Yes	2	Yes	3	Yes	10.4	38.5	68	No	Yes	No	No	No	No	No	No	Sleepy	Normal	No	Localises pain	Normal	Focused	No	No	No	Yes	58	4	21	160	mg/dl	No	No	Influenza and Pneumonia	Acquired haemolytic anaemia	Other septicaemia		Alive
Rainy	Female	3	Yes	Yes	2	Yes	2	Yes	4.6	38.6	50	No	No	No	No	No	No	No	No	Awoken	Normal	No	Localises pain	Normal	Focused	Yes	Yes	No	Yes	55	1	34	6.2	mmol/l	No	No	Influenza and Pneumonia				Alive
Rainy	Female	8	Yes	Yes	3	Yes	5	Yes	6.9	36.8	28	No	No	Yes	Yes	No	Yes	Yes	No	Unconscious	Normal	No	Localises pain	No answer	Focused	No	Non aplicable	Yes	Yes	69	4	41	0.7	mg/dl	No	No	Influenza and Pneumonia	Plasmodium falciparum malaria	Other septicaemia		Dead
Rainy	Male	1	Yes	Yes	2	Yes	2	Yes	5.6	38.3	68	Yes	Yes	Yes	Yes	Yes	No	No	No	Awoken	Normal	Yes	Localises pain	Normal	Focused	Non aplicable	No	Yes	Yes	61	0	45	123	mg/dl	No	No	Other septicaemia	Influenza and Pneumonia	Plasmodium falciparum malaria		Dead
Rainy	Male	33	No	Yes	7	Yes	4	Yes	11	38	84	Yes	No	Yes	No	No	No	No	No	Sleepy	Normal	No	Localises pain	Normal	Focused	Yes	Non aplicable	No	Yes	83	0	34	5.3		No	No	Influenza and Pneumonia	Diarrhoea and gastroenteritis of presumed infectious origin			Alive
Rainy	Male	52	No	Yes	3	Yes	1	Yes	15.7	39.5	80	Yes	Yes	Yes	No	No	No	No	No	Awoken	Normal	No	Localises pain	Normal	Focused	Yes	Non aplicable	Yes	Yes	103	0	31	4	mmol/l	No	No	Influenza and Pneumonia				Alive
Rainy	Female	6	No	Yes	2	Yes	3	Yes	6	37.4	80	Yes	No	No	Yes	Yes	No	No	No	Awoken	Normal	No	Localises pain	Normal	Focused	Yes	Yes	No	Yes	Missing	1	23	7.6	mmol/l	No	No	Plasmodium falciparum malaria	Influenza and Pneumonia			Alive
Rainy	Male	23	No	Yes	7	No	0	No	10.3	38.5	60	No	No	No	No	No	No	No	No	Awoken	Normal	No	Localises pain	Normal	Focused	Yes	Non aplicable	No	Yes	84	0	30	4.8	mmol/l	No	No	Chronic nephritic syndrome				Alive
Rainy	Female	6	No	Yes	2	Yes	2	Yes	7.1	37.6	84	No	No	Yes	Yes	No	No	No	No	Awoken	Normal	No	Localises pain	Normal	Focused	Yes	Yes	Yes	Yes	69	1	33	6.4	mmol/l	Yes	No	Bacterial meningitis, not elsewhere classified	Influenza and Pneumonia	Plasmodium falciparum malaria		Alive
Rainy	Female	52	No	Yes	3	Yes	3	Yes	15.3	39.9	64	Yes	No	Yes	No	No	No	No	No	Awoken	Normal	No	Localises pain	Normal	Focused	Yes	Non aplicable	No	Yes	93	0	27	4.4	mmol/l	No	No	Influenza and Pneumonia	Acquired haemolytic anaemia	Other septicaemia		Alive
Rainy	Female	52	No	Yes	7	Yes	7	No	15	40.9	49	No	No	No	No	No	Yes	Yes	No	Awoken	Normal	No	Localises pain	Normal	Focused	Yes	Non aplicable	No	Yes	93	0	25	-9	mg/dl	No	No	Influenza and Pneumonia	Cardiomyopathy	Other septicaemia		Alive
Rainy	Male	17	Yes	Yes	5	Yes	5	Yes	9.2	39	54	No	No	No	Yes	Yes	No	No	No	Awoken	Normal	No	Localises pain	Normal	Focused	Yes	Yes	No	Yes	77	0	38	7.5	mmol/l	Yes	No	Other septicaemia	Influenza and Pneumonia			Alive
Rainy	Female	34	Yes	Yes	3	Yes	3	Yes	12	37.3	50	Yes	No	No	No	No	No	No	No	Awoken	Normal	No	Localises pain	Normal	Focused	Yes	Yes	No	Yes	85	0	32	5.4	mmol/l	No	No	Influenza and Pneumonia	Other septicaemia			Alive
Rainy	Male	2	Yes	Yes	1	Yes	7	Yes	4.5	38.8	100	Yes	Yes	Yes	Yes	No	No	Yes	No	Awoken	Normal	No	Localises pain	Normal	Focused	Non aplicable	Yes	No	Yes	57	0	27	6.4	mmol/l	No	No	Other septicaemia	Influenza and Pneumonia	Acquired haemolytic anaemia		Alive
Rainy	Male	0	Yes	Yes	1	Yes	1	Yes	4	38.3	66	Yes	Yes	Yes	Yes	No	No	No	No	Awoken	Normal	No	Localises pain	Normal	Focused	Non aplicable	Yes	Yes	Yes	54	9	-9	6.4	mmol/l	No	No	Influenza and Pneumonia				Alive
Rainy	Female	9	Yes	Yes	1	Yes	2	No	6.7	38	44	No	No	Yes	No	No	No	Yes	No	Awoken	Normal	No	Localises pain	Normal	Focused	Yes	Yes	No	Yes	67	0	25	6.1	mmol/l	No	No	Other septicaemia	Influenza and Pneumonia	Infections of the skin and subcutaneous tissue		Alive
Rainy	Male	14	No	Yes	2	Yes	2	Yes	7.6	37.6	50	No	No	No	No	No	No	No	No	Awoken	Normal	No	Localises pain	Normal	Focused	Yes	Yes	No	Yes	77	2	32	3.9	mmol/l	No	No	Nutritional marasmus	Influenza and Pneumonia	Plasmodium falciparum malaria		Left
Rainy	Female	30	Yes	Yes	2	Yes	2	Yes	9.9	40	64	Yes	No	Yes	No	No	No	No	No	Sleepy	Normal	No	Localises pain	Normal	Focused	Yes	Non aplicable	No	Yes	79	0	30	6.3	mmol/l	No	No	Other septicaemia	Influenza and Pneumonia			Alive
Rainy	Female	13	Yes	Yes	1	Yes	2	Yes	5.9	39.5	70	Yes	No	Yes	Yes	No	No	No	No	Awoken	Normal	No	Localises pain	Normal	Focused	Yes	Yes	No	Yes	65	0	29	6.6	mmol/l	No	No	Influenza and Pneumonia	Nutritional marasmus	Other septicaemia		Alive
Rainy	Female	13	No	Yes	3	Yes	3	Yes	7.2	38.6	61	No	No	Yes	No	No	No	No	No	Awoken	Normal	No	Localises pain	Normal	Focused	Yes	Yes	No	Yes	67	0	20	5.5	mmol/l	No	No	Influenza and Pneumonia	Other septicaemia	Acquired haemolytic anaemia		Alive
Rainy	Male	1	Yes	Yes	1	Yes	3	Yes	4.1	40	70	Yes	No	Yes	No	No	No	No	No	Awoken	Normal	No	Localises pain	Normal	Focused	Yes	Yes	No	Yes	54	0	29	5.4	mmol/l	No	No	Influenza and Pneumonia	Other septicaemia			Alive
Rainy	Female	8	No	Yes	3	Yes	3	Yes	4.8	37.6	54	Yes	No	Yes	No	No	No	No	No	Sleepy	Normal	No	Localises pain	Normal	Focused	Yes	Yes	No	Yes	64	0	32	6.4	mmol/l	No	No	Nutritional marasmus	Influenza and Pneumonia	Other septicaemia		Alive
Rainy	Male	40	Yes	Yes	2	No	0	No	13.3	38.4	37	No	No	No	No	No	No	No	No	Awoken	Normal	No	Localises pain	Normal	Focused	Yes	Non aplicable	No	Yes	95	1	28	5.8	mmol/l	No	No	Other septicaemia	Influenza and Pneumonia	Chronic nephritic syndrome		Alive
Rainy	Male	9	Yes	Yes	7	Yes	7	No	7.7	36.4	59	No	No	No	No	No	No	Yes	No	Awoken	Normal	No	Localises pain	Normal	Focused	Yes	Yes	No	Yes	67	5	17	5.6	mmol/l	No	Yes	Plasmodium falciparum malaria	Acquired haemolytic anaemia	Other septicaemia		Alive
Rainy	Female	3	No	Yes	5	Yes	5	Yes	3.8	37.9	68	Yes	No	Yes	No	No	No	No	No	Sleepy	Normal	No	Localises pain	Normal	Focused	No	No	No	Yes	55	1	28	8.8	mmol/l	No	No	Mild protein-energy malnutrition	Plasmodium falciparum malaria	Acquired haemolytic anaemia		Alive
Rainy	Male	0	No	Yes	4	Yes	4	Yes	2.9	39.7	56	Yes	No	No	No	No	No	No	No	Sleepy	Normal	No	Moves but does not localise	Abnormal	No focused	No	No	No	Yes	Missing	0	34	7	mmol/l	No	No	Other septicaemia				Alive
Rainy	Male	5	No	Yes	2	Yes	2	Yes	5.7	39	84	Yes	No	Yes	No	No	No	No	No	Sleepy	Normal	No	Localises pain	Normal	Focused	No	No	No	Yes	63	3	38	10.1	mmol/l	No	No	Influenza and Pneumonia	Plasmodium falciparum malaria			Dead
Rainy	Female	14	Yes	Yes	3	Yes	3	No	7.8	38.8	58	No	No	Yes	No	No	No	No	No	Awoken	Normal	No	Localises pain	Normal	Focused	Yes	Yes	No	Yes	73	0	38	4.6	mmol/l	No	No	Influenza and Pneumonia	Other septicaemia	Mild protein-energy malnutrition		Alive
Rainy	Male	7	Yes	Yes	3	Yes	3	No	5.5	39	70	No	No	Yes	No	No	No	No	No	Awoken	Normal	No	Localises pain	Normal	Focused	Yes	Yes	No	Yes	Missing	0	33	4.2	mmol/l	No	No	Influenza and Pneumonia	Volume depletion - Dehydration			Dead
Rainy	Female	3	Yes	Yes	1	Yes	1	Yes	4.5	38.3	72	Yes	No	Yes	No	No	No	No	No	Awoken	Normal	No	Localises pain	Normal	Focused	Non aplicable	Yes	No	Yes	57	0	35	7.3	mmol/l	No	No	Influenza and Pneumonia	Other septicaemia			Left
Rainy	Male	48	Yes	Yes	2	Yes	2	Yes	16.3	37.2	50	Yes	No	Yes	No	No	No	Yes	No	Awoken	Normal	No	Localises pain	Normal	Focused	Yes	Non aplicable	No	Yes	108	0	28	7	mmol/l	No	No	Influenza and Pneumonia	Acquired haemolytic anaemia			Alive
Rainy	Female	15	No	Yes	3	Yes	3	No	5.3	37.2	49	No	No	No	No	No	No	Yes	No	Awoken	Normal	No	Localises pain	Normal	Focused	Yes	Yes	No	Yes	67	3	18	4.7	mmol/l	No	No	Acute HIV infection syndrome	Marasmic kwashiorkor	Influenza and Pneumonia		Alive
Dry	Male	21	Yes	Yes	4	Yes	4	Yes	7.8	39.4	56	Yes	No	Yes	No	No	No	No	No	Sleepy	Normal	No	Localises pain	Normal	Focused	No	No	No	Yes	80	0	33	10.4	mmol/l	No	No	Nutritional marasmus	Influenza and Pneumonia	Other septicaemia		Alive
Dry	Male	3	Yes	Yes	4	Yes	4	Yes	4.5	39.8	79	Yes	No	Yes	No	No	No	No	No	Sleepy	Normal	No	Localises pain	Normal	Focused	No	No	No	Yes	59	0	26	6.1	mmol/l	No	No	Influenza and Pneumonia	Acquired haemolytic anaemia			Alive
Dry	Male	7	Yes	Yes	3	Yes	3	No	7.2	36.6	48	No	No	No	No	No	No	No	No	Awoken	Normal	No	Localises pain	Normal	Focused	Yes	Yes	No	Yes	65	4	28	5.8	mmol/l	No	No	Plasmodium falciparum malaria	Acquired haemolytic anaemia	Other septicaemia		Alive
Dry	Male	21	Yes	Yes	2	Yes	2	No	8.4	39.4	37	No	No	No	No	No	No	Yes	No	Awoken	Normal	No	Localises pain	Normal	Focused	Yes	Yes	No	Yes	Missing	0	21	5.7	mmol/l	No	No	Diarrhoea and gastroenteritis of presumed infectious origin	Acquired haemolytic anaemia	Influenza and Pneumonia		Alive
Dry	Male	8	No	Yes	6	Yes	6	Yes	6.2	37.2	90	Yes	No	Yes	No	No	No	No	No	Sleepy	Normal	No	Localises pain	Normal	Focused	No	No	No	Yes	66	0	25	3.7	mmol/l	No	No	Influenza and Pneumonia				Left
Dry	Female	4	Yes	Yes	2	Yes	3	Yes	9.1	38.6	83	Yes	No	Yes	Yes	No	No	No	No	Awoken	Normal	No	Localises pain	Normal	Focused	Non aplicable	Yes	Yes	Yes	Missing	3	21	5.4	mmol/l	No	No	Plasmodium falciparum malaria	Acquired haemolytic anaemia	Influenza and Pneumonia		Transfered
Dry	Male	10	No	Yes	2	Yes	2	No	7.3	39.8	65	No	No	Yes	No	No	No	No	No	Awoken	Normal	No	Localises pain	Normal	Focused	Yes	Yes	No	Yes	72	0	31	7.1	mmol/l	No	No	Other septicaemia	Influenza and Pneumonia	Bacterial meningitis, not elsewhere classified		Left
Dry	Female	2	Yes	Yes	3	Yes	3	Yes	3.9	39.8	49	Yes	No	No	No	No	No	Yes	No	Sleepy	Normal	No	Localises pain	Normal	Focused	No	No	No	Yes	54	1	34	4.1	mmol/l	No	No	Plasmodium falciparum malaria				Alive
Dry	Female	46	Yes	Yes	7	Yes	5	Yes	16.5	39.2	69	Yes	No	Yes	No	No	No	No	No	Sleepy	Normal	No	Localises pain	Normal	Focused	Yes	Non aplicable	No	Yes	100	0	32	0		No	No	Influenza and Pneumonia				Alive
Dry	Male	9	No	Yes	1	Yes	1	Yes	6.6	37.5	60	Yes	No	Yes	No	No	No	No	No	Awoken	Normal	No	Localises pain	Normal	Focused	Yes	Yes	No	Yes	60	0	29	5.2	mmol/l	No	No	Influenza and Pneumonia				Alive
Dry	Male	10	No	Yes	2	Yes	2	No	5.9	37.1	48	No	No	No	No	No	No	No	No	Awoken	Normal	No	Localises pain	Normal	Focused	Yes	Yes	No	Yes	64	5	25	4.6	mmol/l	No	No	Plasmodium falciparum malaria	Acquired haemolytic anaemia	Influenza and Pneumonia	Mild protein-energy malnutrition	Alive
Dry	Female	34	Yes	Yes	1	Yes	3	No	9.5	38.4	35	No	No	No	No	No	No	No	No	Awoken	Normal	No	Localises pain	Normal	Focused	Yes	Yes	No	Yes	77	1	37	7.5	mmol/l	No	No	Plasmodium falciparum malaria	Diseases of oral cavity, salivary glands and jaws	Acute upper respiratory infections of multiple and unspecified sites	Other infectious diseases	Alive
Dry	Female	8	Yes	Yes	2	Yes	2	Yes	6	38.9	60	Yes	Yes	Yes	No	No	No	No	No	Sleepy	Normal	No	Localises pain	Normal	Focused	Non aplicable	Yes	No	Yes	67	1	27	4.6	mmol/l	No	No	Pneumonia, organism unspecified	Other infectious diseases	Plasmodium falciparum malaria	Acquired haemolytic anaemia	Left
Dry	Female	13	Yes	Yes	1	Yes	7	Yes	5.8	37.4	64	Yes	Yes	Yes	No	No	No	Yes	No	Awoken	Normal	No	Localises pain	Normal	Focused	Yes	Yes	No	Yes	67	0	28	5.2	mmol/l	No	No	Influenza and Pneumonia		Nutritional marasmus	Other infectious diseases	Dead
Dry	Male	4	Yes	Yes	2	Yes	3	No	4.4	35	50	No	No	No	No	No	No	No	No	Awoken	Normal	No	Localises pain	Abnormal	No focused	Non aplicable	No	No	Yes	57	0	34	2	mmol/l	Yes	No	Influenza and Pneumonia	Candidal stomatitis	Other infectious diseases		Dead
Dry	Female	9	Yes	Yes	3	Yes	1	No	6.9	36.5	30	No	No	Yes	No	No	No	Yes	No	Awoken	Normal	No	Localises pain	Normal	Focused	Yes	Yes	No	Yes	65	3	24	-9	mmol/l	No	No	Plasmodium falciparum malaria	Acquired haemolytic anaemia	Other infectious diseases		Alive
Dry	Female	7	Yes	Yes	7	Yes	7	Yes	6.6	39.96	59	No	No	No	No	No	No	No	No	Awoken	Normal	No	Localises pain	Normal	Focused	Non aplicable	No	No	Yes	63	0	99	7.3	mmol/l	No	No	Measles				Alive
Dry	Male	27	No	Yes	3	Yes	7	No	7	36.3	36	No	No	No	No	No	No	Yes	No	Awoken	Normal	No	Localises pain	Normal	Focused	Yes	Non aplicable	No	Yes	72	3	20	-9		No	No	Unspecified Human Immunodeficiency Virus (HIV) Disease	Nutritional marasmus			Left
Dry	Female	27	Yes	Yes	3	Yes	3	No	13.3	37.7	50	No	No	No	No	No	No	No	No	Awoken	Normal	No	Localises pain	Normal	Focused	Yes	Non aplicable	No	Yes	85	3	23	4.9	mmol/l	No	No	Acute nephritic syndrome	Acquired haemolytic anaemia	Plasmodium falciparum malaria	Influenza and Pneumonia	Alive
Dry	Male	2	Yes	Yes	6	Yes	6	Yes	5.7	38	66	Yes	No	Yes	No	No	No	No	No	Awoken	Normal	No	Localises pain	Normal	Focused	Non aplicable	Yes	No	Yes	Missing	0	30	8.1	mmol/l	No	No	Influenza and Pneumonia				Alive
Dry	Female	51	No	Yes	1	Yes	2	No	12.1	39.4	48	No	No	No	No	No	No	No	No	Awoken	Normal	No	Localises pain	Normal	Focused	Yes	Non aplicable	Yes	Yes	Missing	0	22	5.2		Yes	No	Bacterial meningitis, not elsewhere classified	Other infectious diseases	Acquired haemolytic anaemia		Dead
Dry	Male	19	No	Yes	2	Yes	2	No	9.4	37.8	80	Yes	No	Yes	No	No	No	Yes	No	Awoken	Normal	No	Localises pain	Normal	Focused	Yes	Yes	No	Yes	78	0	25	5.7	mmol/l	No	No	Influenza and Pneumonia	Acquired haemolytic anaemia			Alive
Dry	Female	58	Yes	Yes	4	Yes	2	No	17	39.8	69	Yes	No	No	Yes	No	No	Yes	No	Awoken	Normal	No	Localises pain	Normal	Focused	Yes	Non aplicable	No	Yes	Missing	0	27	5.4	mmol/l	No	No	Influenza and Pneumonia	Other infectious diseases			Alive
Dry	Female	16	Yes	Yes	1	No	0	No	10.5	40.1	50	No	No	No	No	No	No	Yes	No	Awoken	Normal	No	Localises pain	Normal	Focused	Yes	Yes	No	Yes	79	0	24	6.4	mmol/l	No	No	Influenza and Pneumonia	Other infectious diseases			Alive
Dry	Male	10	Yes	Yes	1	No	0	Yes	9.1	39.6	50	No	No	Yes	No	No	No	No	No	Awoken	Normal	No	Localises pain	Normal	Focused	Yes	Yes	No	Yes	78	0	34	6.4	mmol/l	No	No	Influenza and Pneumonia	Other infectious diseases			Alive
Dry	Female	8	Yes	Yes	1	Yes	1	No	5.5	38.7	40	No	No	No	No	Yes	No	Yes	No	Awoken	Normal	No	Localises pain	Normal	Focused	Non aplicable	Yes	No	Yes	64	4	15	5.1	mmol/l	No	No	Plasmodium falciparum malaria	Acquired haemolytic anaemia	Mild protein-energy malnutrition		Alive
Dry	Female	18	No	Yes	2	Yes	2	Yes	8.5	39.5	70	Yes	No	Yes	No	No	No	No	No	Awoken	Normal	No	Localises pain	Normal	Focused	Yes	Yes	No	Yes	78	3	20	4.7	mmol/l	No	No	Influenza and Pneumonia	Plasmodium falciparum malaria	Acquired haemolytic anaemia		Alive
Dry	Male	36	Yes	Yes	1	Yes	1	Yes	11.6	37.3	60	No	No	Yes	No	No	No	No	No	Awoken	Normal	No	Localises pain	Normal	Focused	Yes	Yes	No	Yes	93	0	36	3.4	mmol/l	No	No	Influenza and Pneumonia	Other infectious diseases	Acute upper respiratory infections of multiple and unspecified sites		Alive
Dry	Female	13	Yes	Yes	1	Yes	1	No	8.7	39.5	39	No	No	No	No	Yes	No	Yes	No	Awoken	Normal	No	Localises pain	Normal	Focused	Yes	Yes	No	Yes	72	5	19	6.3	mmol/l	No	No	Plasmodium falciparum malaria	Acquired haemolytic anaemia	Other septicaemia		Alive
Dry	Female	14	No	Yes	1	Yes	7	No	5.3	36.9	40	No	No	No	No	No	No	No	No	Awoken	Normal	No	Localises pain	Normal	Focused	Yes	Yes	No	Yes	66	0	32	7.5	mmol/l	No	No	Nutritional marasmus	Diarrhoea and gastroenteritis of presumed infectious origin	Diseases of middle ear and mastoid		Left
Dry	Female	20	No	Yes	5	Yes	5	Yes	9	39.9	50	No	No	Yes	No	No	No	Yes	No	Awoken	Normal	No	Localises pain	Normal	Focused	Yes	Non aplicable	No	Yes	80	0	27	4.9	mmol/l	No	No	Influenza and Pneumonia	Diseases of oral cavity, salivary glands and jaws			Alive
Dry	Male	13	No	Yes	1	Yes	6	No	7.5	36.8	24	No	No	No	No	No	No	No	No	Awoken	Normal	No	Localises pain	Normal	Focused	Yes	Non aplicable	No	Yes	73	0	35	5.7	mmol/l	No	No	Kwashiorkor	Influenza and Pneumonia			Alive
Dry	Male	35	Yes	Yes	1	No	0	Yes	13.7	39.3	50	No	No	No	No	No	No	No	No	Awoken	Normal	No	Localises pain	Normal	Focused	Yes	Non aplicable	No	Yes	89	1	27	6.4	mmol/l	No	No	Diarrhoea and gastroenteritis of presumed infectious origin	Acute nephritic syndrome			Alive
Dry	Male	6	Yes	Yes	3	Yes	7	Yes	3.4	38.6	90	Yes	No	Yes	No	No	No	No	No	Awoken	Normal	No	Localises pain	Normal	Focused	Non aplicable	Yes	No	Yes	57	0	32	5.1	mmol/l	Yes	No	Unspecified Human Immunodeficiency Virus (HIV) Disease	Nutritional marasmus	Acquired haemolytic anaemia		Dead
Dry	Female	1	No	Yes	1	No	0	No	3.5	35.6	59	Yes	No	No	No	No	No	No	No	Sleepy	Normal	No	Moves but does not localise	Abnormal	Focused	No	No	No	Yes	50	0	23	1.7	mmol/l	Yes	No	Other diseases of intestine				Transfered
Dry	Male	57	Yes	Yes	1	Yes	1	No	17.6	38.5	30	No	No	No	No	No	No	No	No	Awoken	Normal	No	Localises pain	Normal	Focused	Yes	Non aplicable	No	No	99	2	33	9.8	mmol/l	No	No	Plasmodium falciparum malaria	Conjunctivitis	Other bacterial diseases, not elsewhere classifi		Alive
Dry	Male	27	Yes	Yes	1	Yes	1	Yes	13	0	42	Yes	No	Yes	No	No	No	No	No	Awoken	Normal	No	Localises pain	Normal	Focused	Yes	Non aplicable	No	Yes	82	0	28	4.1	mmol/l	No	No	Influenza and Pneumonia	Dermatophytosis	Acquired haemolytic anaemia		Alive
Dry	Male	9	Yes	Yes	2	Yes	2	No	4.8	36.5	38	No	No	No	No	No	No	Yes	No	Awoken	Normal	No	Localises pain	Normal	Focused	Yes	Yes	No	Yes	67	0	35	4.8	mmol/l	No	No	Diseases of middle ear and mastoid	Nutritional marasmus	Acute upper respiratory infections of multiple and unspecified sites	Other infectious diseases	Alive
Dry	Female	16	Yes	Yes	3	Yes	3	Yes	10	38	58	Yes	No	Yes	No	No	No	No	No	Sleepy	Normal	No	Localises pain	Normal	Focused	Yes	Yes	No	Yes	76	0	25	4.9	mmol/l	No	No	Influenza and Pneumonia	Acquired haemolytic anaemia			Alive
Dry	Male	50	Yes	Yes	6	Yes	6	Yes	15.4	39.4	76	No	No	Yes	No	No	No	No	No	Sleepy	Normal	No	Localises pain	Normal	Focused	No	Non aplicable	No	Yes	103	0	28	5.1	mmol/l	No	No	Influenza and Pneumonia	Other infectious diseases			Alive
Dry	Male	10	Yes	Yes	1	Yes	2	No	7.6	38.1	70	Yes	No	Yes	No	Yes	No	Yes	No	Awoken	Normal	No	Localises pain	Normal	Focused	Yes	Yes	No	Yes	67	0	32	5.6	mmol/l	No	Yes	Plasmodium falciparum malaria	Acquired haemolytic anaemia			Alive
Rainy	Male	14	No	Yes	6	Yes	6	Yes	6.9	39.2	59	Yes	No	Yes	No	No	No	No	No	Sleepy	Normal	No	Localises pain	Normal	Focused	Yes	Yes	No	Yes	77	2	31	-9		No	No	Influenza and Pneumonia	Plasmodium falciparum malaria			Dead
Rainy	Male	45	No	Yes	6	Yes	6	Yes	14.5	37.6	60	Yes	No	Yes	No	No	No	No	No	Awoken	Normal	No	Localises pain	Normal	Focused	Yes	Non aplicable	No	Yes	94	0	29	4.2	mmol/l	No	No	Influenza and Pneumonia	Acquired haemolytic anaemia			Alive
Rainy	Male	12	No	Yes	2	Yes	2	Yes	8.2	39.4	62	Yes	Yes	No	No	No	No	No	No	Sleepy	Normal	No	Localises pain	Normal	Focused	Yes	Yes	No	Yes	75	0	25	5.2	mmol/l	No	No	Influenza and Pneumonia	Acquired haemolytic anaemia			Alive
Rainy	Female	8	Yes	Yes	1	Yes	1	Yes	7.8	39.6	74	No	Yes	No	No	No	No	No	No	Awoken	Normal	No	Localises pain	Normal	Focused	Yes	Yes	No	Yes	71	0	26	5.2	mmol/l	No	No	Influenza and Pneumonia	Influenza and Pneumonia	Thalassaemia		Alive
Rainy	Male	59	Yes	Yes	5	Yes	4	Yes	17	39.6	50	Yes	No	Yes	No	No	No	No	No	Awoken	Normal	No	Localises pain	Normal	Focused	Yes	Non aplicable	No	Yes	100	0	28	3.9	mmol/l	No	No	Other infectious diseases	Influenza and Pneumonia	Acquired haemolytic anaemia		Transfered
Rainy	Female	8	Yes	Yes	2	Yes	2	Yes	6.3	36.1	59	No	No	Yes	No	No	No	No	No	Awoken	Normal	No	Localises pain	Normal	Focused	Non aplicable	Yes	No	Yes	65	0	32	6.1	mmol/l	No	No	Influenza and Pneumonia	Diseases of middle ear and mastoid			Alive
Rainy	Female	34	Yes	Yes	3	Yes	3	No	5.6	38	62	No	No	No	Yes	No	No	Yes	No	Awoken	Normal	No	Localises pain	Normal	Focused	Yes	Non aplicable	No	Yes	66	0	32	5.7	mmol/l	No	No	Other infectious diseases				Dead
Rainy	Male	9	Yes	Yes	7	Yes	7	Yes	9.4	38	54	Yes	Yes	No	Yes	No	No	No	No	Awoken	Normal	No	Localises pain	Normal	Focused	Yes	Yes	No	Yes	72	0	31	6	mmol/l	No	No	Influenza and Pneumonia				Alive
Rainy	Male	2	Yes	No	0	Yes	3	Yes	4.8	35.5	78	Yes	No	Yes	Yes	No	No	No	No	Sleepy	Normal	No	Localises pain	Normal	Focused	No	No	Yes	Yes	56	3	24	6.7	mmol/l	No	No	Plasmodium falciparum malaria	Acquired haemolytic anaemia	Influenza and Pneumonia		Alive
Rainy	Male	12	No	Yes	5	Yes	5	Yes	8.2	39.5	49	Yes	No	Yes	No	No	No	No	No	Sleepy	Normal	No	Localises pain	Normal	Focused	No	No	No	Yes	77	1	26	5.4	mmol/l	No	No	Plasmodium falciparum malaria	Acquired haemolytic anaemia	Influenza and Pneumonia	Other infectious diseases	Alive
Rainy	Male	31	Yes	Yes	1	Yes	1	No	11.8	35.8	32	No	No	No	No	No	No	No	No	Awoken	Normal	No	Localises pain	Normal	Focused	Yes	Non aplicable	No	Yes	80	0	38	2.5	mmol/l	No	No	Influenza and Pneumonia				Alive
Rainy	Male	5	Yes	Yes	1	Yes	1	No	7.2	39.2	58	No	No	No	No	No	No	Yes	No	Awoken	Normal	No	Localises pain	Normal	Focused	Yes	Yes	No	Yes	66	4	28	5.7	mmol/l	No	No	Plasmodium falciparum malaria	Acquired haemolytic anaemia			Alive
Rainy	Female	22	Yes	Yes	1	Yes	3	No	9.7	38.3	42	No	No	No	No	No	No	No	No	Sleepy	Normal	No	Localises pain	Normal	Focused	Yes	Yes	No	Yes	82	0	35	5.8	mmol/l	Yes	No	Febrile convulsions	Epilepsy			Alive
Rainy	Male	18	No	Yes	2	No	0	No	7.9	37.2	32	No	No	No	No	No	No	Yes	No	Awoken	Normal	No	Localises pain	Normal	Focused	Yes	Yes	No	Yes	75	3	20	4.7	mmol/l	No	No	Plasmodium falciparum malaria	Acquired haemolytic anaemia	Retarded development following protein-energy malnutrition		Alive
Rainy	Female	6	No	Yes	7	Yes	90	Yes	3.9	38.3	60	Yes	Yes	Yes	No	No	No	No	No	Awoken	Normal	No	Localises pain	Normal	Focused	No	No	No	Yes	56	0	24	6.4	mmol/l	Yes	Yes	Unspecified Human Immunodeficiency Virus (HIV) Disease	Nutritional marasmus	Other coagulation defects	Acquired haemolytic anaemia	Dead
Rainy	Male	31	Yes	Yes	4	Yes	4	Yes	12	40	50	Yes	No	Yes	No	No	No	No	No	Sleepy	Normal	No	Localises pain	Normal	Focused	Yes	Non aplicable	No	Yes	90	0	21	4.6	mmol/l	No	No	Influenza and Pneumonia	Acquired haemolytic anaemia			Alive
Rainy	Female	0	No	Yes	3	Yes	3	No	12.8	36.6	60	Yes	No	Yes	No	No	No	No	No	Awoken	Normal	No	Localises pain	Normal	Focused	Yes	Non aplicable	No	Yes	95	0	22	4.6	mmol/l	No	No	Influenza and Pneumonia	Acquired haemolytic anaemia			Alive
Rainy	Male	11	No	Yes	3	Yes	3	No	7.7	38.6	45	No	No	No	No	No	No	No	No	Sleepy	Normal	No	Localises pain	Normal	Focused	Yes	Yes	No	Yes	73	0	33	-9		No	No	Diarrhoea and gastroenteritis of presumed infectious origin				Alive
Rainy	Male	16	Yes	Yes	2	Yes	5	Yes	9.1	38.6	52	Yes	No	Yes	No	No	No	No	No	Awoken	Normal	No	Localises pain	Normal	Focused	Yes	Yes	No	Yes	74	0	34	5.7	mmol/l	No	No	Influenza and Pneumonia				Alive
Rainy	Female	7	No	Yes	1	Yes	1	Yes	6.2	39.4	80	Yes	No	Yes	No	No	No	No	No	Awoken	Normal	No	Localises pain	Normal	Focused	Yes	Yes	No	Yes	66	0	30	8.5	mmol/l	No	No	Influenza and Pneumonia				Alive
Rainy	Female	25	Yes	Yes	7	Yes	7	Yes	11	39	58	Yes	No	Yes	No	No	No	No	No	Awoken	Normal	No	Localises pain	Normal	Focused	Yes	Non aplicable	No	Yes	Missing	0	30	6.6	mmol/l	No	No	Influenza and Pneumonia	Acquired haemolytic anaemia	Other septicaemia		Alive
Rainy	Female	6	Yes	Yes	2	Yes	4	Yes	5.1	39.8	79	Yes	No	Yes	No	No	No	No	No	Sleepy	Normal	No	Localises pain	Normal	Focused	Yes	Yes	No	Yes	60	2	25	6.7	mmol/l	No	No	Plasmodium falciparum malaria	Acute upper respiratory infections of multiple and unspecified sites	Acquired haemolytic anaemia		Alive
Rainy	Male	22	No	Yes	4	Yes	4	No	8.4	39.7	42	No	No	No	No	No	No	No	No	Awoken	Normal	No	Localises pain	Normal	Focused	Yes	Yes	No	Yes	78	0	20	5.8	mmol/l	No	No	Acquired haemolytic anaemia	Acute upper respiratory infections of multiple and unspecified sites			Alive
Rainy	Male	16	No	Yes	5	Yes	5	Yes	7.7	39.9	88	Yes	No	Yes	No	No	No	No	Yes	Awoken	Normal	No	Localises pain	Normal	Focused	No	No	No	Yes	Missing	2	35	6.3	mmol/l	No	No	Influenza and Pneumonia	Iron deficiency anaemia	Streptococcal septicaemia		Alive
Rainy	Male	12	Yes	Yes	2	Yes	2	Yes	6.3	39.2	80	Yes	No	Yes	No	No	No	No	No	Awoken	Normal	No	Localises pain	Normal	Focused	Yes	Yes	No	Yes	68	0	30	7.8	mmol/l	No	No	Influenza and Pneumonia	Mild protein-energy malnutrition			Alive
Rainy	Male	5	Yes	Yes	3	Yes	1	No	7.3	39.3	42	No	No	No	No	No	No	No	No	Awoken	Normal	No	Localises pain	Normal	Focused	Yes	Yes	No	Yes	64	0	32	6.7	mmol/l	No	No	Diarrhoea and gastroenteritis of presumed infectious origin	Volume depletion - Dehydration			Alive
Rainy	Male	16	No	Yes	3	Yes	3	Yes	8.4	37.6	50	Yes	No	Yes	No	Yes	No	Yes	No	Awoken	Normal	No	Localises pain	Normal	Focused	Yes	Yes	No	Yes	80	4	18	4.3	mmol/l	No	Yes	Influenza and Pneumonia	Plasmodium falciparum malaria	Acquired haemolytic anaemia	Diseases of middle ear and mastoid	Dead
Rainy	Female	16	Yes	Yes	4	Yes	4	Yes	8.4	39	59	Yes	No	Yes	No	No	No	No	No	Sleepy	Normal	No	Localises pain	Normal	Focused	No	No	No	Yes	78	0	32	5.6	mmol/l	No	No	Influenza and Pneumonia				Alive
Rainy	Male	26	Yes	Yes	2	Yes	2	Yes	8.6	39.1	78	Yes	Yes	No	No	No	No	No	No	Sleepy	Normal	No	Localises pain	Normal	Focused	Yes	Non aplicable	No	Yes	80	0	25	5.1	mmol/l	No	No	Unspecified Human Immunodeficiency Virus (HIV) Disease	Tuberculosis	Other septicaemia	Marasmic kwashiorkor	Alive
Rainy	Male	41	Yes	Yes	4	Yes	4	Yes	13.3	39.6	39	No	No	No	No	No	No	No	No	Sleepy	Normal	No	Localises pain	Normal	Focused	Yes	Non aplicable	No	Yes	93	0	30	5.6	mmol/l	No	No	Influenza and Pneumonia				Alive
Rainy	Female	17	Yes	Yes	2	Yes	2	Yes	7.5	37.5	70	Yes	No	Yes	No	No	No	No	No	Awoken	Normal	No	Localises pain	Normal	Focused	Yes	Yes	No	Yes	74	0	36	5.6	mmol/l	No	No	Influenza and Pneumonia	Nutritional marasmus	Other nutritional deficiencies		Left
Rainy	Male	13	Yes	Yes	2	Yes	2	Yes	7.8	38	54	Yes	No	Yes	No	No	No	No	No	Sleepy	Normal	No	Localises pain	Normal	Focused	Yes	Yes	No	Yes	74	0	37	7.5	mmol/l	No	No	Influenza and Pneumonia				Alive
Rainy	Female	14	No	Yes	2	No	0	No	8.6	38.3	58	Yes	No	No	No	No	No	No	No	Awoken	Normal	No	Localises pain	Normal	Focused	Yes	Yes	No	Yes	73	1	16	6.2	mmol/l	No	Yes	Plasmodium falciparum malaria	Acquired haemolytic anaemia	Diseases of middle ear and mastoid		Alive
Rainy	Female	10	No	Yes	4	Yes	2	No	6.2	38.5	80	No	No	No	No	Yes	No	Yes	No	Awoken	Normal	No	Localises pain	Normal	Focused	Yes	Yes	No	Yes	68	4	10	6.7	mmol/l	No	Yes	Nutritional marasmus	Plasmodium falciparum malaria	Acquired haemolytic anaemia		Alive
Rainy	Female	16	No	Yes	1	Yes	3	No	5.8	38	30	No	No	Yes	No	No	No	No	No	Awoken	Normal	No	Localises pain	Normal	Focused	Yes	Non aplicable	No	Yes	68	0	30	5.3	mmol/l	No	No	Marasmic kwashiorkor	Pneumonia, organism unspecified	Acquired haemolytic anaemia		Left
Rainy	Male	20	Yes	Yes	4	Yes	7	Yes	6.7	38.8	49	Yes	No	Yes	No	No	No	No	No	Awoken	Normal	No	Localises pain	Normal	Focused	Yes	Yes	No	Yes	Missing	0	24	1.7	mmol/l	No	No	Influenza and Pneumonia	Nutritional marasmus			Left
Rainy	Female	8	Yes	No	0	Yes	1	No	5	38.1	40	No	Yes	No	No	No	No	No	No	Sleepy	Normal	No	Localises pain	Abnormal	Focused	No	Yes	No	Yes	70	1	33	-9		No	No	Nutritional marasmus	Plasmodium falciparum malaria			Left
Rainy	Male	11	No	No	0	No	0	Yes	6.9	37.5	60	Yes	Yes	No	No	No	No	No	No	Awoken	Normal	No	Localises pain	Normal	Focused	Yes	Yes	No	Yes	75	1	15	6.7	mmol/l	No	No	Influenza and Pneumonia	Acquired haemolytic anaemia	Plasmodium falciparum malaria		Dead
Dry	Male	11	Yes	Yes	3	Yes	3	No	5.8	38.9	48	No	No	No	No	No	No	No	No	Sleepy	Normal	No	Localises pain	Normal	Focused	No	Non aplicable	No	Yes	67	1	23	6.4	mmol/l	No	No	Nutritional marasmus	Plasmodium falciparum malaria	Influenza and Pneumonia	Acquired haemolytic anaemia	Alive
Dry	Female	27	No	Yes	7	Yes	7	Yes	10.7	35.6	75	Yes	No	Yes	Yes	Yes	No	Yes	No	Awoken	Normal	No	Localises pain	Normal	Focused	Yes	Yes	No	Yes	Missing	0	25	5.3	mg/dl	No	No	Influenza and Pneumonia	Acute renal failure	Other septicaemia	Acquired haemolytic anaemia	Dead
Dry	Male	9	Yes	Yes	3	Yes	3	No	6.3	38.3	49	No	No	No	No	No	No	No	No	Sleepy	Normal	No	Localises pain	Normal	Focused	Yes	Yes	No	Yes	Missing	2	34	6.1	mmol/l	No	No	Measles				Alive
Dry	Male	4	Yes	Yes	2	Yes	2	No	5.7	38	50	Yes	No	No	No	No	No	No	No	Awoken	Normal	No	Localises pain	Normal	Focused	Non aplicable	Yes	No	Yes	59	0	46	5.9	mmol/l	No	No	Acute nephritic syndrome	Streptococcal septicaemia			Alive
Dry	Female	13	Yes	No	0	Yes	3	Yes	6.7	36.8	50	No	Yes	No	Yes	No	No	No	No	Awoken	Normal	No	Localises pain	Normal	Focused	Yes	Yes	Yes	Yes	65	0	-9	6.1	mmol/l	No	No	Nutritional marasmus	Diseases of middle ear and mastoid	Acute upper respiratory infections of multiple and unspecified sites	Tuberculosis	Left
Dry	Male	9	Yes	Yes	1	Yes	30	No	6.3	36.3	40	No	No	No	No	No	No	No	No	Awoken	Normal	No	Localises pain	Normal	Focused	Yes	Yes	No	Yes	68	0	34	6.4	mmol/l	No	No	Diseases of middle ear and mastoid	Infections of the skin and subcutaneous tissue	Mild protein-energy malnutrition	Acute HIV infection syndrome	Alive
Dry	Female	50	No	Yes	3	Yes	3	Yes	12.4	38.7	64	Yes	No	Yes	No	No	No	No	No	Sleepy	Normal	No	Localises pain	Normal	Focused	No	Non aplicable	No	Yes	88	0	28	6.4	mmol/l	No	No	Influenza and Pneumonia	Acquired haemolytic anaemia	Other dermatitis		Alive
Dry	Female	53	No	Yes	4	Yes	4	Yes	14.8	38.1	59	Yes	No	Yes	No	No	No	No	No	Sleepy	Normal	No	Localises pain	Normal	Focused	Yes	Non aplicable	No	Yes	101	0	31	7.4	mmol/l	No	No	Influenza and Pneumonia				Alive
Dry	Female	1	No	Yes	8	Yes	8	Yes	4.6	37.5	98	Yes	No	Yes	Yes	No	No	No	No	Awoken	Normal	No	Localises pain	Normal	Focused	Yes	Yes	No	Yes	60	1	33	4.5	mmol/l	No	No	Influenza and Pneumonia				Alive
Dry	Male	15	No	Yes	3	No	0	Yes	7.2	36.5	48	Yes	No	No	No	No	No	No	No	Awoken	Decerebrated	No	Moves but does not localise	Abnormal	No focused	No	Non aplicable	No	Yes	75	5	13	4.6	mmol/l	No	Yes	Plasmodium falciparum malaria	Acquired haemolytic anaemia	Nutritional marasmus		Alive
Dry	Male	37	Yes	Yes	1	Yes	1	No	13.8	39.2	40	No	No	No	No	No	No	Yes	No	Awoken	Normal	No	Localises pain	Normal	Focused	Yes	Non aplicable	No	Yes	93	1	30	5.3	mmol/l	No	No	Plasmodium falciparum malaria	Other dermatitis			Alive
Dry	Male	10	Yes	Yes	2	No	0	Yes	6.1	38.7	53	Yes	No	No	No	No	No	Yes	No	Awoken	Normal	No	Localises pain	Normal	Focused	No	Yes	No	Yes	70	0	34	5.2	mmol/l	No	No	Unspecified Human Immunodeficiency Virus (HIV) Disease	Nutritional marasmus	Diarrhoea and gastroenteritis of presumed infectious origin		Alive
Dry	Male	8	No	Yes	5	Yes	5	No	6.7	37	39	No	No	No	No	No	No	No	No	Awoken	Normal	No	Localises pain	Normal	Focused	Yes	Yes	No	Yes	69	4	19	4.9	mmol/l	No	No	Plasmodium falciparum malaria	Acquired haemolytic anaemia	Influenza and Pneumonia		Alive
Dry	Male	12	No	Yes	4	Yes	4	No	7.3	37.7	48	No	No	Yes	No	No	No	No	No	Awoken	Normal	No	Localises pain	Normal	Focused	Yes	Yes	No	Yes	70	0	27	4.7	mmol/l	No	No	Diseases of middle ear and mastoid	Acquired haemolytic anaemia	Influenza and Pneumonia		Alive
Dry	Male	13	No	Yes	2	Yes	2	Yes	8.1	37.4	54	Yes	No	No	No	No	No	Yes	No	Sleepy	Normal	No	Localises pain	Normal	Focused	Yes	Yes	No	Yes	74	1	15	4.1	mmol/l	No	Yes	Plasmodium falciparum malaria	Acquired haemolytic anaemia			Alive
Dry	Male	49	No	Yes	1	No	0	No	20.3	39.3	46	No	No	No	No	No	No	No	No	Sleepy	Normal	No	Localises pain	Normal	Focused	Yes	Non aplicable	No	Yes	107	0	35	6.3	mmol/l	Yes	No	Streptococcal septicaemia	Pneumonia, organism unspecified			Alive
Dry	Male	11	Yes	Yes	2	Yes	2	Yes	5.3	39.9	70	Yes	No	Yes	No	No	No	Yes	No	Sleepy	Normal	No	Localises pain	Normal	Focused	No	No	No	Yes	65	1	20	4.6	mmol/l	No	No	Influenza and Pneumonia	Plasmodium falciparum malaria	Acquired haemolytic anaemia	Mild protein-energy malnutrition	Alive
Dry	Male	22	No	Yes	3	Yes	3	Yes	6.4	39.1	56	Yes	No	Yes	No	No	No	No	No	Sleepy	Normal	No	Localises pain	Normal	Focused	No	Non aplicable	No	Yes	72	0	32	3.4	mmol/l	No	No	Influenza and Pneumonia	Protein-energy malnutrition of moderate and mild	Unspecified Human Immunodeficiency Virus (HIV) Disease	Tuberculosis	Left
Dry	Female	4	Yes	Yes	2	Yes	2	No	6.6	37	50	No	No	No	No	No	No	Yes	No	Awoken	Normal	No	Localises pain	Normal	Focused	Yes	Yes	No	Yes	67	5	25	6.1	mmol/l	No	No	Plasmodium falciparum malaria	Acquired haemolytic anaemia	Acute upper respiratory infections of multiple and unspecified sites		Alive
Dry	Male	13	No	Yes	4	Yes	3	Yes	9	38.9	68	Yes	No	Yes	No	No	No	No	No	Awoken	Normal	No	Localises pain	Normal	Focused	No	No	No	Yes	Missing	0	35	8.5	mmol/l	No	No	Influenza and Pneumonia	Cardiomyopathy			Transfered
Dry	Male	39	Yes	Yes	1	Yes	1	Yes	14.6	38.6	68	Yes	No	Yes	No	No	No	Yes	No	Awoken	Normal	No	Localises pain	Normal	Focused	Yes	Non aplicable	No	Yes	Missing	1	35	7.7	mmol/l	No	No	Plasmodium falciparum malaria	Influenza and Pneumonia			Alive
Dry	Male	15	Yes	No	0	Yes	4	No	9	36.5	30	No	No	No	No	No	No	No	No	Sleepy	Normal	No	Localises pain	Normal	Focused	No	No	Yes	Yes	Missing	0	31	9.4	mmol/l	Yes	No	Senility				Dead
Dry	Male	0	Yes	Yes	1	No	0	No	3.2	38.2	50	No	No	No	No	No	No	No	No	Awoken	Normal	No	Localises pain	Normal	Focused	Non aplicable	No	No	Yes	49	0	35	4.7	mmol/l	Yes	No	Diseases of middle ear and mastoid	Bacterial meningitis, not elsewhere classified			Left
Rainy	Male	17	No	Yes	5	Yes	5	No	7.7	39.9	57	No	No	No	Yes	No	No	Yes	No	Awoken	Normal	No	Localises pain	Normal	Focused	Yes	Yes	No	Yes	76	0	22	4.8	mmol/l	No	No	Influenza and Pneumonia	Plasmodium falciparum malaria	Marasmic kwashiorkor	Acquired haemolytic anaemia	Alive
Rainy	Male	52	Yes	Yes	4	Yes	4	Yes	13.7	39.8	50	Yes	No	Yes	No	No	No	No	No	Awoken	Normal	No	Localises pain	Normal	Focused	Yes	Non aplicable	No	Yes	102	0	35	6.5	mmol/l	No	No	Influenza and Pneumonia				Alive
Rainy	Male	18	Yes	Yes	1	Yes	1	Yes	10.4	40.9	76	Yes	No	No	No	No	No	No	No	Awoken	Normal	No	Localises pain	Normal	Focused	Yes	Yes	No	Yes	79	1	26	4.9	mmol/l	No	No	Predominantly allergic asthma	Plasmodium falciparum malaria	Acquired haemolytic anaemia		Alive
Rainy	Male	6	No	Yes	1	Yes	1	No	6.2	38.1	44	No	No	No	No	No	No	No	No	Sleepy	Normal	No	Localises pain	Normal	Focused	No	No	No	Yes	68	4	17	6.9	mmol/l	No	Yes	Plasmodium falciparum malaria	Acquired haemolytic anaemia	Other specified dermatitis		Alive
Rainy	Female	41	No	Yes	3	No	0	Yes	11	38.7	50	Yes	No	No	No	Yes	No	No	No	Sleepy	Normal	No	Localises pain	Normal	Focused	Yes	Non aplicable	No	Yes	98	4	9	6.9	mmol/l	No	Yes	Influenza and Pneumonia	Plasmodium falciparum malaria	Acquired haemolytic anaemia		Alive
Rainy	Male	17	No	Yes	3	Yes	3	No	8.1	38.7	43	No	No	No	No	No	No	Yes	No	Awoken	Normal	No	Localises pain	Normal	Focused	Yes	Non aplicable	No	Yes	77	5	27	7.8	mmol/l	No	No	Plasmodium falciparum malaria	Streptococcal septicaemia			Alive
Rainy	Female	20	Yes	Yes	1	Yes	3	No	6.5	40	40	No	No	No	No	No	No	No	No	Sleepy	Normal	No	Localises pain	Normal	Focused	Yes	Yes	No	Yes	72	5	29	4.7	mmol/l	No	No	Plasmodium falciparum malaria	Influenza and Pneumonia	Diseases of middle ear and mastoid	Streptococcal septicaemia	Alive
Rainy	Female	21	Yes	Yes	1	Yes	3	Yes	7.1	39.5	66	Yes	No	No	No	No	No	Yes	No	Awoken	Normal	No	Localises pain	Normal	Focused	Yes	Non aplicable	No	Yes	71	0	28	7.7	mmol/l	No	No	Nutritional marasmus	Acquired haemolytic anaemia			Alive
Rainy	Male	11	Yes	Yes	2	Yes	2	Yes	6	39.3	67	Yes	No	Yes	No	No	No	Yes	No	Awoken	Normal	No	Localises pain	Normal	Focused	Yes	Yes	No	Yes	66	0	25	5	mmol/l	No	No	Influenza and Pneumonia	Plasmodium falciparum malaria	Nutritional marasmus		Alive
Rainy	Male	12	Yes	Yes	6	No	0	No	9.6	39.6	60	No	No	No	No	No	No	No	No	Awoken	Normal	No	Localises pain	Normal	Focused	Yes	Yes	No	No	74	0	35	6.3	mmol/l	No	No	Streptococcal septicaemia				Alive
Rainy	Male	21	Yes	No	0	Yes	2	No	8.9	36.6	50	No	No	No	No	No	No	No	No	Sleepy	Normal	No	Localises pain	Normal	Focused	No	No	Yes	Yes	76	0	31	4.4	mmol/l	No	No	Diarrhoea and gastroenteritis of presumed infectious origin		Human immunodeficiency virus [HIV] disease resul		Alive
Rainy	Male	0	No	Yes	1	Yes	1	Yes	3.8	37	80	Yes	No	No	Yes	No	No	No	No	Sleepy	Normal	No	Localises pain	Abnormal	Focused	Non aplicable	No	No	yes	Missing	0	35	7.3	mmol/l	Yes	No	Pneumococcal meningitis				Dead
Rainy	Female	8	Yes	Yes	3	Yes	6	Yes	5.7	38.9	70	Yes	No	Yes	No	No	No	Yes	No	Awoken	Normal	No	Localises pain	Normal	Focused	Non aplicable	Yes	No	Yes	70	0	28	5.6	mmol/l	No	No	Influenza and Pneumonia	Streptococcus pneumoniae as the cause of d			Left
Rainy	Male	8	No	Yes	4	Yes	2	No	7.7	37.6	30	No	No	No	No	No	No	No	No	Awoken	Normal	No	Localises pain	Normal	Focused	Yes	Non aplicable	No	Yes	72	0	35	5.3	mmol/l	No	No	Marasmic kwashiorkor	Streptococcal septicaemia	Diseases of oral cavity, salivary glands and jaws		Alive
Rainy	Male	14	No	Yes	5	Yes	5	Yes	8.2	37	64	Yes	Yes	Yes	No	No	No	No	No	Awoken	Normal	No	Localises pain	Normal	Focused	Yes	Yes	No	Yes	77	0	24	6.8	mmol/l	No	No	Influenza and Pneumonia	Marasmic kwashiorkor	Acquired haemolytic anaemia		Alive
Rainy	Male	37	No	Yes	4	Yes	2	No	9	36.9	40	No	No	No	No	No	No	Yes	No	Awoken	Normal	No	Localises pain	Normal	Focused	Yes	Non aplicable	No	Yes	82	0	26	5	mmol/l	No	No	Unspecified Human Immunodeficiency Virus (HIV) Disease	Pityriasis rosea	Acquired haemolytic anaemia		Dead
Rainy	Female	20	Yes	Yes	1	No	0	No	9.7	40.5	74	Yes	No	No	Yes	No	No	No	No	Sleepy	Normal	No	Moves but does not localise	Normal	No focused	No	No	No	Yes	75	0	32	2.4	mmol/l	Yes	No	Pneumococcal meningitis	Bacterial infection of unspecified site	Influenza and Pneumonia		Alive
Rainy	Male	12	No	Yes	7	Yes	7	Yes	8.2	38.5	58	Yes	No	Yes	Yes	No	No	No	No	Sleepy	Normal	No	Localises pain	Normal	Focused	No	No	No	Yes	82	0	30	5.9	mmol/l	No	No	Influenza and Pneumonia				Alive
Rainy	Female	6	Yes	Yes	3	Yes	3	No	6.3	37.4	60	No	No	Yes	No	No	No	No	No	Awoken	Normal	No	Localises pain	Normal	Focused	Yes	Yes	No	Yes	64	0	31	4.7	mmol/l	No	No	Influenza and Pneumonia				Alive
Rainy	Male	55	Yes	Yes	3	Yes	2	Yes	16.2	38	62	Yes	No	Yes	Yes	No	No	No	No	Awoken	Normal	No	Localises pain	Normal	Focused	Yes	Non aplicable	No	Yes	Missing	0	31	6.7	mmol/l	No	No	Influenza and Pneumonia	Streptococcal septicaemia	Unspecified Human Immunodeficiency Virus (HIV) Disease		Alive
Rainy	Female	12	Yes	No	0	Yes	1	Yes	9.3	36.5	65	Yes	No	No	Yes	No	No	No	No	Awoken	Normal	No	Localises pain	Normal	Focused	Yes	Yes	Yes	Yes	78	0	31	5.3	mmol/l	No	No	Acute bronchiolitis				Alive
Rainy	Male	2	Yes	Yes	3	Yes	3	Yes	5.7	37.8	60	Yes	No	Yes	No	No	No	Yes	No	Awoken	Normal	No	Localises pain	Normal	Focused	Yes	Non aplicable	No	Yes	Missing	1	25	6.2	mmol/l	No	No	Influenza and Pneumonia	Plasmodium falciparum malaria			Alive
Dry	Male	7	Yes	Yes	1	Yes	1	No	8.8	40.4	62	No	No	No	No	No	No	No	No	Awoken	Normal	No	Localises pain	Normal	Focused	Yes	Yes	No	Yes	75	0	31	9.2	mmol/l	No	No	Diseases of oral cavity, salivary glands and jaws				Alive
Dry	Female	26	Yes	Yes	5	Yes	5	Yes	6.1	35.3	62	Yes	No	No	Yes	No	No	No	No	Awoken	Normal	No	Localises pain	Normal	Focused	No	No	No	Yes	72	0	24	4.6	mmol/l	No	No	Nutritional marasmus	Acquired haemolytic anaemia	Influenza and Pneumonia	Streptococcal septicaemia	Dead
Dry	Female	3	Yes	Yes	3	Yes	3	No	4.1	37.6	44	No	No	No	No	No	No	No	No	Awoken	Normal	No	Localises pain	Normal	Focused	No	No	No	Yes	55	0	23	5.3	mmol/l	No	No	Influenza and Pneumonia	Septicaemia due to Streptococcus pneumonia			Alive
Dry	Male	7	No	Yes	7	Yes	7	No	7.1	39.4	80	No	No	No	No	No	No	Yes	No	Awoken	Normal	No	Localises pain	Normal	Focused	Yes	Yes	No	Yes	68	0	99	7.3	mmol/l	Yes	No	Septicaemia due to Streptococcus pneumonia				Left
Dry	Male	15	Yes	No	0	Yes	1	No	6.2	36.4	42	No	No	Yes	No	No	No	No	No	Awoken	Normal	No	Localises pain	Normal	Focused	Yes	Non aplicable	Yes	Yes	77	0	38	7.3	mmol/l	No	No	Streptococcus pneumoniae as the cause of d	Diarrhoea and gastroenteritis of presumed infectious origin	Volume depletion - Dehydration	Influenza and Pneumonia	Dead
Dry	Female	33	No	Yes	3	Yes	3	Yes	12.9	39.9	55	No	No	Yes	No	No	No	Yes	No	Awoken	Normal	No	Localises pain	Normal	Focused	Yes	Non aplicable	No	Yes	88	3	22	5.7	mmol/l	No	No	Streptococcal septicaemia	Plasmodium falciparum malaria	Acquired haemolytic anaemia		Alive
Dry	Male	33	Yes	Yes	1	Yes	1	No	13	38.8	40	No	No	Yes	No	No	No	No	No	Awoken	Normal	No	Localises pain	Normal	Focused	Yes	Non aplicable	No	Yes	93	0	35	6.6	mg/dl	No	No	Influenza and Pneumonia	Septicaemia due to Streptococcus pneumonia			Alive
Dry	Male	16	Yes	Yes	1	Yes	3	No	9.8	36.6	27	No	No	No	No	No	No	No	No	Awoken	Normal	No	Localises pain	Normal	Focused	Yes	No	No	Yes	83	0	27	3.4	mmol/l	No	No	Streptococcus pneumoniae as the cause of d	Diaper (napkin) dermatitis			Alive
Dry	Male	1	Yes	Yes	1	Yes	2	Yes	3.5	35.5	64	No	No	No	No	No	No	No	No	Sleepy	Normal	No	Localises pain	Abnormal	No focused	No	No	No	Yes	Missing	0	40	0.7	mmol/l	No	No	Other septicaemia	Hypoglycaemia, unspecified	Diseases of middle ear and mastoid		Dead
Dry	Male	13	Yes	Yes	1	Yes	1	No	7.9	37.3	33	No	No	No	No	No	No	No	No	Sleepy	Normal	No	Localises pain	Normal	Focused	Yes	Yes	No	Yes	78	1	30	6.5	mmol/l	No	No	Plasmodium falciparum malaria	Diseases of middle ear and mastoid			Alive
Dry	Male	16	Yes	Yes	1	Yes	1	No	8.2	40	60	No	No	No	No	No	No	Yes	No	Awoken	Normal	No	Localises pain	Normal	Focused	No	Yes	No	Yes	73	4	27	5.4	mmol/l	No	No	Plasmodium falciparum malaria	Acquired haemolytic anaemia			Alive
Dry	Female	22	Yes	Yes	2	No	0	No	6.6	35	50	No	No	No	No	No	No	Yes	No	Awoken	Normal	No	Localises pain	Normal	Focused	Yes	Non aplicable	No	Yes	72	4	23	4.8	mmol/l	No	No	Plasmodium falciparum malaria	Acquired haemolytic anaemia	Septicaemia due to Streptococcus pneumonia		Alive
Dry	Male	23	Yes	Yes	7	No	0	Yes	10.2	39.4	49	No	Yes	No	No	No	No	No	Yes	Sleepy	Normal	No	Localises pain	Abnormal	No focused	Yes	Non aplicable	No	Yes	84	0	35	4.3	mmol/l	Yes	No	Pneumococcal meningitis				Dead
Dry	Male	2	No	Yes	62	Yes	15	Yes	9.8	38.9	60	No	Yes	Yes	No	No	No	No	No	Unconscious	Decorticated	No	No answer	No answer	No focused	No	Non aplicable	No	Yes	Missing	0	13	2.6	mmol/l	No	No	Unspecified Human Immunodeficiency Virus (HIV) Disease	Acquired haemolytic anaemia	Pneumococcal meningitis	Yaws	Dead
Dry	Male	42	Yes	Yes	1	Yes	3	Yes	11.9	38.8	65	Yes	No	Yes	No	No	No	No	No	Awoken	Normal	No	Localises pain	Normal	Focused	Yes	Non aplicable	No	Yes	89	0	28	5.9	mmol/l	No	No	Septicaemia due to Streptococcus pneumonia	Influenza and Pneumonia			Alive
Dry	Female	52	Yes	Yes	3	Yes	3	No	11	39.6	44	No	No	Yes	No	No	No	No	No	Awoken	Normal	No	Localises pain	Normal	Focused	Yes	Non aplicable	No	Yes	88	0	31	4	mmol/l	No	No	Influenza and Pneumonia	Nutritional marasmus			Alive
Rainy	Female	32	No	No	0	Yes	3	No	7.9	36.5	68	No	No	No	No	No	No	No	No	Awoken	Normal	No	Localises pain	Normal	Focused	Non aplicable	Non aplicable	Yes	Yes	69	0	32	7.2	mmol/l	No	No	Marasmic kwashiorkor	Human immunodeficiency virus [HIV] disease resul			Dead
Rainy	Male	6	Yes	Yes	1	Yes	3	Yes	5.5	37.7	60	Yes	No	Yes	No	No	No	Yes	No	Awoken	Normal	No	Localises pain	Normal	Focused	Yes	Yes	No	Yes	60	0	25	5.5	mmol/l	No	No	Influenza and Pneumonia	Acquired haemolytic anaemia			Alive
Rainy	Male	26	Yes	Yes	2	Yes	2	Yes	8.8	39.2	74	No	No	Yes	No	No	No	No	No	Awoken	Normal	No	Localises pain	Normal	Focused	Yes	Non aplicable	No	Yes	76	0	18	5	mmol/l	No	No	Influenza and Pneumonia	Acquired haemolytic anaemia	Acute HIV infection syndrome		Alive
Rainy	Female	7	Yes	Yes	7	Yes	8	Yes	5.7	38.4	74	Yes	No	Yes	No	No	No	Yes	No	Awoken	Normal	No	Localises pain	Normal	Focused	Yes	Yes	No	Yes	78	0	33	6.8	mmol/l	No	No	Influenza and Pneumonia	Human immunodeficiency virus [HIV] disease resul			Alive
Rainy	Female	34	No	Yes	1	Yes	1	No	10.3	39.4	44	No	No	No	No	No	Yes	Yes	No	Sleepy	Normal	No	Localises pain	Normal	Focused	No	Non aplicable	No	Yes	70	1	27	5.7	mmol/l	Yes	No	Bacterial meningitis, not elsewhere classified	Plasmodium falciparum malaria			Transfered
Rainy	Male	26	No	Yes	3	Yes	3	No	11.2	40.1	58	No	No	No	No	No	No	No	No	Awoken	Normal	No	Localises pain	Normal	Focused	Yes	Non aplicable	No	Yes	84	0	33	5.9	mmol/l	No	No	Fever, unspecified				Alive
Rainy	Male	18	Yes	Yes	2	Yes	1	Yes	11.7	39.8	60	Yes	No	Yes	No	No	No	No	No	Awoken	Normal	No	Localises pain	Normal	Focused	Yes	Yes	No	Yes	86	0	31	4.2	mmol/l	No	No	Influenza and Pneumonia	Septicaemia due to Streptococcus pneumonia			Alive
Rainy	Male	27	No	Yes	1	Yes	1	Yes	11.8	39.3	73	Yes	Yes	Yes	Yes	Yes	No	Yes	No	Awoken	Normal	No	Localises pain	Normal	Focused	Yes	Non aplicable	No	Yes	86	2	22	3.1	mmol/l	No	No	Plasmodium falciparum malaria	Acquired haemolytic anaemia	Influenza and Pneumonia		Transfered
Rainy	Male	36	No	Yes	8	Yes	8	No	14.2	39.3	44	No	No	No	No	No	Yes	Yes	No	Awoken	Normal	No	Localises pain	Normal	Focused	Yes	Non aplicable	No	Yes	96	1	15	4.3	mmol/l	No	Yes	Influenza and Pneumonia	Plasmodium falciparum malaria	Acquired haemolytic anaemia		Alive
Rainy	Male	14	No	Yes	3	Yes	3	No	6	39.2	35	No	No	No	No	No	No	Yes	No	Awoken	Normal	No	Localises pain	Normal	Focused	Yes	Non aplicable	No	Yes	74	0	31	4.3	mmol/l	No	No	Nutritional marasmus	Diarrhoea and gastroenteritis of presumed infectious origin	Volume depletion - Dehydration		Dead
Rainy	Male	41	Yes	Yes	1	Yes	1	No	12.5	38.7	50	No	No	No	No	No	No	No	No	Sleepy	Normal	No	Localises pain	Normal	Focused	No	Non aplicable	No	Yes	98	0	26	6	mmol/l	No	No	Streptococcus pneumoniae as the cause of d				Alive	3.1	mmol/l	99	0	0	0	3.13	-9
Rainy	Male	17	No	Yes	7	Yes	7	No	6.1	35	30	No	No	Yes	Yes	No	No	No	No	Awoken	Normal	No	Localises pain	Normal	Focused	No	Non aplicable	No	Yes	70	4	25	0	mmol/l	Yes	No	Pneumonia, organism unspecified	Hypoglycaemia, unspecified	Plasmodium falciparum malaria		Left	0	mmol/l	99	0	0	0	1.47	-9
Rainy	Male	27	No	Yes	7	Yes	7	No	7.1	36.6	48	No	No	Yes	No	No	No	No	No	Awoken	Normal	No	Localises pain	Normal	Focused	Yes	Non aplicable	No	Yes	72	4	17	4.3	mmol/l	No	No	Human immunodeficiency virus [HIV] disease resul		Plasmodium falciparum malaria	Acquired haemolytic anaemia	Dead
Rainy	Female	14	No	Yes	7	Yes	7	No	8.1	36.8	36	No	No	No	No	No	No	No	No	Awoken	Normal	No	Localises pain	Normal	Focused	Yes	Yes	No	Yes	73	0	23	4.2	mmol/l	No	No	Fever of unknown origin				Alive
Rainy	Female	4	No	Yes	1	No	0	Yes	5.8	39.5	40	No	No	No	No	No	No	No	No	Awoken	Normal	Yes	Localises pain	Normal	Focused	Non aplicable	No	No	Yes	58	3	28	1.7	mmol/l	No	No	Plasmodium falciparum malaria	Acquired haemolytic anaemia			Left
Rainy	Male	24	Yes	Yes	1	Yes	1	No	9.1	35	50	No	No	Yes	No	No	No	Yes	No	Awoken	Normal	No	Localises pain	Normal	Focused	Yes	Non aplicable	No	Yes	77	0	33	4.3	mmol/l	No	No	Marasmic kwashiorkor	Human immunodeficiency virus [HIV] disease resul	Enterobiasis		Alive
Rainy	Female	5	Yes	Yes	2	Yes	2	Yes	6	35.9	70	Yes	No	Yes	No	No	No	No	No	Awoken	Normal	No	Localises pain	Normal	Focused	Yes	Yes	No	Yes	63	0	34	16.6	mmol/l	No	No	Influenza and Pneumonia				Alive
Rainy	Female	8	No	Yes	7	Yes	7	No	5.8	36.8	32	No	No	No	No	No	No	No	No	Awoken	Normal	No	Localises pain	Abnormal	Focused	Yes	Yes	No	Yes	70	0	40	-9		No	No	Pneumonia, organism unspecified	Diarrhoea and gastroenteritis of presumed infectious origin			Dead
Rainy	Female	6	Yes	Yes	1	Yes	1	Yes	5	37.4	70	Yes	No	Yes	No	No	No	No	No	Awoken	Normal	No	Localises pain	Normal	Focused	Non aplicable	Yes	No	Yes	60	0	19	5.5	mmol/l	No	No	Influenza and Pneumonia	Other dermatitis	Mild protein-energy malnutrition		Alive
Rainy	Male	12	No	Yes	2	Yes	2	Yes	7.7	39.2	59	No	No	Yes	No	No	No	No	No	Awoken	Normal	No	Localises pain	Normal	Focused	Yes	Yes	No	Yes	74	0	35	6.9	mmol/l	No	No	Influenza and Pneumonia	Bacterial sepsis of newborn			Left
Rainy	Male	5	Yes	Yes	7	Yes	7	No	4.9	37.5	68	No	No	Yes	No	No	No	No	No	Awoken	Normal	No	Localises pain	Normal	Focused	Non aplicable	Yes	No	Yes	60	9	-9	3.9	mmol/l	No	No	Influenza and Pneumonia	Candidiasis			Left
Rainy	Male	30	Yes	Yes	1	Yes	3	Yes	11	39.5	56	Yes	No	Yes	Yes	No	No	Yes	No	Awoken	Normal	No	Localises pain	Normal	Focused	Yes	Non aplicable	No	Yes	80	6	-9	6.2	mmol/l	No	No	Influenza and Pneumonia	Human immunodeficiency virus [HIV] disease resul			Alive
Rainy	Male	10	Yes	Yes	7	Yes	7	No	7.1	39.5	50	No	No	No	No	No	No	No	No	Awoken	Normal	No	Localises pain	Normal	Focused	Yes	Yes	No	Yes	74	0	20	5.9	mmol/l	No	No	Diarrhoea and gastroenteritis of presumed infectious origin				Alive
Rainy	Male	8	Yes	Yes	3	Yes	3	Yes	8	39.2	60	Yes	No	Yes	Yes	No	No	No	No	Awoken	Normal	No	Localises pain	Normal	Focused	Non aplicable	No	No	Yes	66	0	27	7.3	mmol/l	No	No	Influenza and Pneumonia	Bacterial sepsis of newborn			Alive
Rainy	Female	9	No	Yes	6	Yes	7	No	8.3	40.3	60	No	No	No	Yes	No	No	Yes	No	Awoken	Normal	No	Localises pain	Normal	Focused	Yes	Yes	No	Yes	70	0	30	3.9	mmol/l	No	No	Influenza and Pneumonia	Septicaemia due to Streptococcus pneumonia	Acquired haemolytic anaemia		Alive
Rainy	Female	27	No	Yes	7	Yes	7	Yes	9.2	38.8	68	Yes	No	Yes	No	No	No	No	No	Awoken	Normal	No	Localises pain	Normal	Focused	Yes	Non aplicable	No	Yes	80	0	32	6	mmol/l	No	No	Influenza and Pneumonia	Kwashiorkor			Dead
Rainy	Male	28	Yes	Yes	2	No	0	Yes	7.1	37.2	42	No	No	No	No	No	Yes	No	No	Awoken	Normal	No	Localises pain	Normal	Focused	Yes	Yes	No	Yes	70	0	99	4.6	mmol/l	No	No	Human immunodeficiency virus [HIV] disease resul	Otitis externa			Alive
Rainy	Male	0	Yes	Yes	1	Yes	1	No	3.3	38.5	50	No	No	No	No	No	No	No	No	Awoken	Normal	No	Localises pain	Normal	Focused	Non aplicable	Yes	No	Yes	49	0	38	7.7	mmol/l	Yes	No	Influenza and Pneumonia	Sepsis of newborn due to other and unspeci			Alive	4.9	mmol/l	99	0	0	40	-9	-9
Rainy	Male	7	Yes	Yes	2	Yes	2	No	7.2	36	42	Yes	Yes	Yes	No	No	No	No	No	Awoken	Normal	No	Localises pain	Normal	Focused	Yes	Yes	No	Yes	70.1	0	26	3.9	mmol/l	No	No	Influenza and Pneumonia	Streptococcal septicaemia			Alive
Rainy	Male	7	No	Yes	1	Yes	1	No	7.3	39	76	No	No	No	No	No	No	No	No	Awoken	Normal	No	Localises pain	Normal	Focused	Yes	Yes	No	Yes	67	0	24	5.9	mmol/l	Yes	No	Influenza and Pneumonia				Alive	3	mmol/l	99	0	100	0	-9	-9
Dry	Male	10	Yes	No	0	Yes	3	Yes	8	35.6	65	Yes	No	No	Yes	No	No	No	No	Stired	Normal	No	Localises pain	Normal	Focused	No	No	No	Yes	77	0	21	10.2	mmol/l	No	No	Anaphylactic shock, unspecified	Accidental poisoning by and exposure to other an	Influenza and Pneumonia	Acquired haemolytic anaemia	Dead
Dry	Male	12	Yes	Yes	1	Yes	3	No	7	36.4	40	No	No	No	Yes	No	No	No	No	Awoken	Normal	No	Localises pain	Normal	Focused	No	Yes	No	Yes	70	4	29	4.1	mmol/l	No	No	Plasmodium falciparum malaria	Acute suppurative otitis media	Acquired haemolytic anaemia		Alive
Dry	Female	10	Yes	Yes	1	Yes	2	No	7.6	39.1	64	No	No	No	No	No	No	No	Yes	Sleepy	Normal	No	Localises pain	Normal	No focused	No	No	No	Yes	68	0	27	6.6	mmol/l	Yes	No	Pneumococcal meningitis				Alive	1.1	mmol/l	7	90	10	250	-9	-9
Dry	Male	9	Yes	Yes	7	Yes	7	Yes	9.3	38.6	78	No	No	Yes	Yes	No	No	Yes	No	Awoken	Normal	No	Localises pain	Normal	Focused	Yes	No	No	Yes	74	0	26	4.9	mmol/l	No	No	Influenza and Pneumonia				Alive
Dry	Male	32	Yes	Yes	1	Yes	1	Yes	9.7	37.5	80	Yes	No	Yes	No	No	No	Yes	No	Awoken	Normal	No	Localises pain	Normal	Focused	Yes	Non aplicable	Yes	Yes	81	0	27	4.6	mmol/l	No	No	Influenza and Pneumonia	Streptococcal septicaemia			Alive
Dry	Male	37	Yes	Yes	1	Yes	4	No	12	38.4	30	No	No	Yes	No	No	No	No	No	Awoken	Normal	No	Localises pain	Normal	Focused	Yes	Non aplicable	No	Yes	92	0	33	8.9	mmol/l	No	No	Influenza and Pneumonia	Diseases of middle ear and mastoid	Diarrhoea and gastroenteritis of presumed infectious origin	Unspecified Human Immunodeficiency Virus (HIV) Disease	Alive
Dry	Female	12	Yes	Yes	1	Yes	2	No	8.5	37.2	56	No	No	No	No	No	No	No	No	Awoken	Normal	No	Localises pain	Normal	Focused	Yes	Yes	No	Yes	Missing	0	30	6.5	mmol/l	No	No	Cutaneous abscess, furuncle and carbuncle				Alive
Dry	Male	7	Yes	Yes	2	Yes	2	No	6.6	39	60	No	No	No	No	No	No	No	No	Awoken	Normal	No	Localises pain	Normal	Focused	No	Non aplicable	No	Yes	71	0	24	7.8	mmol/l	Yes	Yes	Pneumococcal meningitis	Acquired haemolytic anaemia			Alive	-9	mmol/l	7	79	21	-9	-9	-9
Dry	Female	6	No	Yes	1	Yes	1	Yes	6.2	37.7	50	No	Yes	No	Yes	No	No	No	No	Awoken	Normal	No	Localises pain	Abnormal	No focused	No	No	No	Yes	Missing	0	27	5.6	mmol/l	Yes	No		Septicaemia due to Streptococcus pneumonia			Dead	5	mg/dl	7	54	46	145	-9	-9
Dry	Male	11	No	Yes	2	Yes	2	Yes	5.6	36	60	Yes	No	Yes	No	No	No	Yes	No	Awoken	Normal	No	Localises pain	Normal	Focused	Non aplicable	No	No	Yes	66	0	18	3.8	mmol/l	No	No	Nutritional marasmus	Human immunodeficiency virus [HIV] disease resul	Influenza and Pneumonia		Alive
Dry	Male	9	No	Yes	1	Yes	1	Yes	5	36.2	62	No	No	Yes	Yes	No	No	No	No	Awoken	Normal	No	Localises pain	Normal	Focused	No	Yes	No	Yes	65	0	38	7	mmol/l	No	No	Human immunodeficiency virus [HIV] disease resul	Nutritional marasmus	Septicaemia due to Streptococcus pneumonia	Influenza and Pneumonia	Dead
Dry	Male	12	No	Yes	3	Yes	3	Yes	9.1	36.6	62	No	No	No	No	No	No	No	No	Awoken	Normal	No	Localises pain	Normal	Focused	Yes	Yes	No	Yes	75	0	31	5.2	mmol/l	No	No	Influenza and Pneumonia	Diarrhoea and gastroenteritis of presumed infectious origin	Other septicaemia		Alive
Dry	Female	18	Yes	Yes	2	Yes	2	Yes	10	38.1	48	Yes	No	Yes	No	No	No	No	No	Awoken	Normal	No	Localises pain	Normal	Focused	Yes	Yes	No	Yes	84	0	34	6.4	mmol/l	No	No	Influenza and Pneumonia	Ascariasis			Alive
Dry	Male	25	Yes	Yes	1	No	0	No	7.4	36.4	50	No	No	Yes	No	No	No	No	No	Awoken	Normal	No	Localises pain	Normal	Focused	Yes	Yes	No	Yes	82	0	37	5.6	mmol/l	No	No	Nutritional marasmus	Diarrhoea and gastroenteritis of presumed infectious origin			Alive
Dry	Female	21	No	No	0	Yes	3	No	5.9	33.3	40	No	No	No	No	No	No	No	No	Awoken	Normal	No	Localises pain	Normal	No focused	No	Non aplicable	Yes	Yes	67	3	20	0.7	mmol/l	No	Yes	Bacterial infection of unspecified site	Kwashiorkor	Plasmodium falciparum malaria	Acquired haemolytic anaemia	Dead
Dry	Male	18	Yes	Yes	3	Yes	3	No	8.5	36.5	38	No	No	No	No	No	No	Yes	No	Awoken	Normal	No	Localises pain	Normal	Focused	Yes	Yes	No	Yes	81	3	21	4.8	mmol/l	No	No	Plasmodium falciparum malaria	Other anaemias	Retarded development following protein-energy malnutrition		Alive
Dry	Male	6	Yes	Yes	2	Yes	3	Yes	6.8	38	48	Yes	No	No	No	No	No	No	No	Awoken	Normal	No	Localises pain	Normal	Focused	Non aplicable	No	No	Yes	70	0	31	4.7	mmol/l	No	No	Influenza and Pneumonia	Septicaemia due to Streptococcus pneumonia			Alive
Dry	Female	40	No	Yes	1	Yes	4	Yes	9	36.1	42	Yes	No	Yes	No	No	Yes	Yes	No	Awoken	Normal	No	Localises pain	Normal	Focused	Yes	Non aplicable	No	No	71	0	25	4.3	mmol/l	No	No	Influenza and Pneumonia	Human immunodeficiency virus [HIV] disease resul			Alive
Dry	Female	7	No	Yes	1	Yes	1	Yes	5.6	35	50	No	No	No	No	No	No	No	No	Awoken	Normal	No	Localises pain	Normal	Focused	No	No	No	Yes	Missing	0	48	-9		Yes	No	Congenital syphilis	Septicaemia due to Streptococcus pneumonia			Alive	7.9	mmol/l	99	0	0	0	9.24	-9
Dry	Male	10	Yes	Yes	3	Yes	2	Yes	6.2	36.2	70	No	No	Yes	No	No	No	Yes	No	Awoken	Normal	No	Localises pain	Normal	Focused	No	Yes	No	Yes	67	0	18	5.4	mmol/l	Yes	Yes	Septicaemia due to Streptococcus pneumonia	Human immunodeficiency virus [HIV] disease resul	Acquired haemolytic anaemia	Nutritional marasmus	Alive
Dry	Female	1	No	Yes	7	No	0	No	9	38	74	No	No	No	No	No	No	No	No	Awoken	Normal	No	Localises pain	Normal	Focused	No	Yes	No	Yes	Missing	0	18	7.2	mmol/l	No	Yes	Septicaemia due to Streptococcus pneumonia	Influenza and Pneumonia	Acquired haemolytic anaemia	Plasmodium falciparum malaria	Alive
Dry	Female	12	Yes	Yes	1	Yes	1	Yes	6.1	39	62	Yes	No	Yes	Yes	No	No	No	No	Awoken	Normal	No	Localises pain	Normal	Focused	Yes	Non aplicable	No	Yes	63	0	26	4.3	mmol/l	No	No	Influenza and Pneumonia	Tuberculosis	Unspecified Human Immunodeficiency Virus (HIV) Disease	Septicaemia due to Streptococcus pneumonia	Alive
Dry	Male	6	No	Yes	3	Yes	1	Yes	6.8	39.8	42	Yes	No	Yes	Yes	No	No	No	No	Sleepy	Normal	No	Moves but does not localise	Abnormal	No focused	No	No	No	Yes	Missing	0	28	1.7	mmol/l	Yes	No	Bacterial meningitis, not elsewhere classified	Febrile convulsions	Hypoglycaemia, unspecified	Influenza and Pneumonia	Dead	0	mmol/l	5	100	0	1200	4.05	-9
Dry	Male	20	Yes	Yes	2	Yes	2	No	5.8	36.6	52	No	No	Yes	No	No	No	No	No	Awoken	Normal	No	Localises pain	Normal	Focused	Yes	Yes	Yes	Yes	69	0	27	5.6	mmol/l	No	No	Human immunodeficiency virus [HIV] disease resul	Streptococcal septicaemia	Influenza and Pneumonia	Nutritional marasmus	Left
Dry	Male	1	Yes	Yes	1	Yes	7	Yes	4.2	39.3	66	Yes	No	Yes	Yes	No	No	No	No	Awoken	Normal	No	Localises pain	Normal	Focused	Non aplicable	Yes	No	Yes	51	0	39	6.7	mmol/l	No	No	Bacterial meningitis, not elsewhere classified	Septicaemia due to Streptococcus pneumonia	Influenza and Pneumonia	Unspecified Human Immunodeficiency Virus (HIV) Disease	Dead	5.8	mmol/l	99	60	40	-9	-9	-9
Dry	Male	13	Yes	Yes	4	Yes	5	Yes	9.1	38.1	70	Yes	No	Yes	No	No	No	Yes	No	Awoken	Normal	No	Localises pain	Normal	Focused	Yes	Unknown	No	Yes	70	0	28	6.7	mmol/l	No	No	Influenza and Pneumonia				Alive
Dry	Female	5	Yes	Yes	1	Yes	1	Yes	5.3	39.9	52	Yes	No	Yes	No	No	No	No	No	Awoken	Normal	No	Localises pain	Normal	Focused	Non aplicable	Yes	No	Yes	53	0	27	5.8	mmol/l	No	No	Influenza and Pneumonia	Acquired haemolytic anaemia			Alive
Dry	Male	4	Yes	Yes	4	Yes	4	No	6.1	37	60	No	No	No	No	No	No	No	No	Stired	Normal	No	Localises pain	Normal	Focused	Non aplicable	No	No	Yes	61	0	31	10.2	mmol/l	Yes	No	Meningitis in bacterial diseases classified else	Unspecified Human Immunodeficiency Virus (HIV) Disease			Left	4.1	mmol/l	7	0	0	-9	-9	-9
Rainy	Female	55	Yes	Yes	2	Yes	2	Yes	14.6	38.2	78	Yes	No	Yes	No	No	No	No	No	Awoken	Normal	No	Localises pain	Normal	Focused	Yes	Non aplicable	No	Yes	100	0	19	8.3	mmol/l	No	Yes	Influenza and Pneumonia	Acquired haemolytic anaemia	Unspecified Human Immunodeficiency Virus (HIV) Disease	Streptococcal septicaemia	Alive
Rainy	Female	12	Yes	Yes	3	Yes	3	No	6.1	38.8	38	No	No	No	Yes	No	No	No	No	Awoken	Normal	No	Localises pain	Normal	Focused	Yes	Yes	No	Yes	69	0	20	8.1	mmol/l	No	No	Nutritional marasmus	Acute bronchitis	Acquired haemolytic anaemia		Alive
Rainy	Male	5	No	Yes	3	Yes	15	No	5.2	37.6	50	No	No	No	No	No	No	No	No	Awoken	Normal	No	Localises pain	Normal	Focused	Non aplicable	Yes	No	Yes	67	0	33	6.3	mmol/l	No	No	Diarrhoea and gastroenteritis of presumed infectious origin	Influenza and Pneumonia	Other septicaemia		Left
Rainy	Female	6	Yes	Yes	2	Yes	7	Yes	5	39.4	60	No	No	No	No	Yes	No	Yes	No	Awoken	Normal	No	Localises pain	Normal	Focused	Yes	Yes	No	Yes	61	1	12	4.7	mmol/l	No	Yes	Plasmodium falciparum malaria	Acquired haemolytic anaemia	Influenza and Pneumonia	Other septicaemia	Alive
Rainy	Female	37	Yes	Yes	2	Yes	2	Yes	10	38.7	58	Yes	No	Yes	No	No	Yes	Yes	No	Awoken	Normal	No	Localises pain	Normal	Focused	Yes	Non aplicable	No	Yes	84	1	22	4.1	mmol/l	No	No	Influenza and Pneumonia	Plasmodium falciparum malaria	Acquired haemolytic anaemia		Left
Rainy	Female	17	Yes	Yes	2	Yes	2	No	6.6	39.2	39	Yes	No	No	No	No	No	No	Yes	Sleepy	Normal	No	Localises pain	Normal	Focused	No	No	No	Yes	69	0	31	5.4	mmol/l	Yes	No	Pneumococcal meningitis	Septicaemia due to Streptococcus pneumonia	Nutritional marasmus	Diarrhoea and gastroenteritis of presumed infectious origin	Left	0	mmol/l	7	85	15	200	1.81	-9
Rainy	Female	14	Yes	Yes	7	Yes	2	No	7.9	36	30	No	No	No	No	No	No	No	No	Awoken	Normal	No	Localises pain	Normal	Focused	Yes	No	No	Yes	73	3	32	5.4	mmol/l	No	No	Plasmodium falciparum malaria	Bacterial meningitis, not elsewhere classified	Influenza and Pneumonia	Diseases of oral cavity, salivary glands and jaws	Left	3.1	mmol/l	7	0	0	5	2.9	-9
Rainy	Male	36	Yes	Yes	2	Yes	2	Yes	11.7	37.6	60	Yes	Yes	No	Yes	No	No	No	No	Sleepy	Normal	No	Localises pain	Normal	Focused	No	Non aplicable	No	Yes	93	0	31	2.3	mmol/l	Yes	No	Septicaemia due to Streptococcus pneumonia	Influenza and Pneumonia			Alive	0.7	mmol/l	99	0	0	0	1.84	-9
Rainy	Female	11	No	Yes	7	Yes	2	Yes	9.3	38.5	80	Yes	No	Yes	No	No	No	No	No	Awoken	Normal	No	Localises pain	Normal	Focused	Yes	Yes	No	Yes	76	0	36	7.7	mmol/l	No	No	Influenza and Pneumonia	Septicaemia due to Streptococcus pneumonia			Alive
Rainy	Female	4	Yes	Yes	2	Yes	30	Yes	4.4	36.5	68	No	No	No	No	No	No	No	No	Awoken	Normal	No	Localises pain	Normal	Focused	Non aplicable	Yes	No	Yes	56	0	30	6.3	mmol/l	No	No	Influenza and Pneumonia	Septicaemia due to Streptococcus pneumonia	Tuberculosis of lung, bacteriologically an		Left
Rainy	Male	19	No	Yes	3	Yes	3	Yes	9.5	37.8	60	Yes	No	Yes	Yes	No	No	No	No	Sleepy	Normal	No	Localises pain	Normal	Focused	Yes	Non aplicable	No	Yes	71	0	28	1.7	mmol/l	No	No	Influenza and Pneumonia	Acquired haemolytic anaemia	Septicaemia due to Streptococcus pneumonia	Hypoglycaemia, unspecified	Alive
Rainy	Male	7	No	Yes	8	Yes	8	Yes	6	40.3	68	Yes	No	Yes	No	No	No	No	No	Awoken	Normal	No	Localises pain	Normal	Focused	No	Yes	No	Yes	74	0	25	7	mmol/l	No	No	Influenza and Pneumonia	Septicaemia due to Streptococcus pneumonia	Unspecified Human Immunodeficiency Virus (HIV) Disease		Alive
Rainy	Female	13	No	No	0	No	0	Yes	5.9	36.5	30	Yes	No	No	No	No	No	No	No	Awoken	Normal	No	Localises pain	Normal	Focused	Yes	Yes	No	Yes	67	0	31	7.7	mmol/l	No	No	Septicaemia due to Streptococcus pneumonia	Diarrhoea and gastroenteritis of presumed infectious origin	Volume depletion - Dehydration		Dead
Rainy	Male	8	Yes	Yes	1	Yes	3	No	7.7	37.9	42	No	No	Yes	No	No	No	No	No	Sleepy	Normal	No	Localises pain	Normal	Focused	Non aplicable	Yes	No	Yes	68	0	39	6.4	mmol/l	Yes	No	Influenza and Pneumonia	Diarrhoea and gastroenteritis of presumed infectious origin	Septicaemia due to Streptococcus pneumonia	Volume depletion - Dehydration	Alive	1.3	mmol/l	99	0	0	0	3.71	-9
Rainy	Female	2	No	Yes	5	Yes	7	Yes	3.4	39.9	70	Yes	No	Yes	No	No	No	No	No	Awoken	Normal	No	Localises pain	Normal	Focused	Non aplicable	Yes	No	Yes	54	0	29	5.2	mmol/l	No	No	Influenza and Pneumonia	Candidal stomatitis	Septicaemia due to Streptococcus pneumonia		Alive
Rainy	Male	37	No	Yes	7	No	0	No	11.1	37.8	38	No	No	No	No	No	No	No	Yes	Sleepy	Normal	No	Localises pain	Normal	Focused	Yes	Non aplicable	No	Yes	86	0	34	5.2	mmol/l	Yes	No	Pneumococcal meningitis				Alive	0	mmol/l	5	70	30	1150	2.16	-9
Rainy	Male	2	Yes	Yes	6	No	0	No	4.1	38.7	40	No	No	No	No	No	No	No	No	Awoken	Normal	No	Localises pain	Normal	Focused	Non aplicable	No	No	Yes	59	0	35	6.5	mmol/l	Yes	No	Pneumococcal meningitis	Septicaemia due to Streptococcus pneumonia			Left
Rainy	Male	13	Yes	Yes	4	Yes	4	Yes	7.5	36.7	62	Yes	No	No	Yes	No	No	No	No	Awoken	Normal	No	Localises pain	Normal	Focused	Yes	No	No	Yes	73	0	28	6.1	mmol/l	No	No	Influenza and Pneumonia	Pyothorax	Traumatic pneumothorax	Septicaemia due to Streptococcus pneumonia	Transfered
Rainy	Female	20	Yes	Yes	4	Yes	4	No	7.8	38	40	No	No	Yes	Yes	Yes	No	No	No	Awoken	Normal	No	Localises pain	Normal	Focused	Yes	Non aplicable	No	Yes	79	0	30	3.7	mmol/l	No	No	Septicaemia due to Streptococcus pneumonia	Influenza and Pneumonia			Alive
Rainy	Female	22	Yes	Yes	1	Yes	1	No	9.3	38.7	60	No	No	No	No	No	No	Yes	No	Awoken	Normal	No	Localises pain	Normal	Focused	Yes	Yes	No	Yes	75	5	20	6	mmol/l	No	No	Other septicaemia	Plasmodium falciparum malaria	Acquired haemolytic anaemia		Alive
Rainy	Male	12	Yes	Yes	2	Yes	9	Yes	5.1	37.6	60	No	No	Yes	No	No	No	No	No	Awoken	Normal	No	Moves but does not localise	Abnormal	Focused	No	No	No	Yes	Missing	0	37	13	mmol/l	No	No	Influenza and Pneumonia	Septicaemia due to Streptococcus pneumonia	Hyperglycaemia, unspecified		Dead
Rainy	Female	14	Yes	Yes	1	Yes	1	No	6.1	37	30	No	No	No	No	No	No	No	No	Awoken	Normal	No	Localises pain	Normal	Focused	Yes	Yes	No	Yes	74	0	29	-9	mmol/l	No	No	Influenza and Pneumonia	Other septicaemia			Left
Rainy	Female	15	Yes	Yes	1	No	0	No	6.3	36.7	50	No	No	No	No	No	No	No	No	Awoken	Normal	No	Localises pain	Normal	Focused	Yes	Non aplicable	No	Yes	68	2	14	2.1	mmol/l	No	No	Other septicaemia	Marasmic kwashiorkor			Dead
Rainy	Male	54	Yes	Yes	2	Yes	2	Yes	14.6	39.1	40	No	No	Yes	No	No	No	No	No	Awoken	Normal	No	Localises pain	Normal	Focused	Yes	Yes	No	Yes	96	0	45	3.4	mmol/l	No	No	Influenza and Pneumonia	Other septicaemia	Unspecified Human Immunodeficiency Virus (HIV) Disease		Alive
Rainy	Female	7	No	Yes	3	Yes	3	No	4.1	37.1	59	No	No	Yes	No	No	No	No	No	Awoken	Normal	No	Localises pain	Normal	Focused	Yes	Yes	No	Yes	59	0	30	5.1	mmol/l	No	No	Septicaemia due to Streptococcus pneumonia	Influenza and Pneumonia	Unspecified Human Immunodeficiency Virus (HIV) Disease	Nutritional marasmus	Alive
Rainy	Male	12	No	Yes	1	Yes	1	No	8.3	36.3	52	No	No	Yes	Yes	No	No	No	No	Awoken	Normal	No	Localises pain	Normal	Focused	Non aplicable	Yes	No	Yes	76	0	31	5.1	mmol/l	No	No	Influenza and Pneumonia	Septicaemia due to Streptococcus pneumonia			Alive
Rainy	Male	19	Yes	Yes	3	No	0	Yes	9.2	39	64	No	No	Yes	Yes	No	No	No	No	Awoken	Normal	No	Localises pain	Normal	Focused	Yes	Yes	No	Yes	78	0	29	7.1	mmol/l	No	No	Influenza and Pneumonia	Septicaemia due to Streptococcus pneumonia			Alive
Rainy	Male	6	Yes	Yes	2	Yes	7	Yes	4.9	35.6	70	Yes	No	Yes	No	No	No	No	No	Awoken	Normal	No	Localises pain	Normal	Focused	No	No	No	Yes	Missing	0	20	7	mmol/l	No	Yes	Nutritional marasmus	Septicaemia due to Streptococcus pneumonia	Unspecified Human Immunodeficiency Virus (HIV) Disease	Influenza and Pneumonia	Alive	2.6	mmol/l	99	0	0	0	3.06	-9
Rainy	Female	1	Yes	Yes	1	No	0	No	4.4	38.8	64	No	No	No	No	No	No	No	No	Sleepy	Normal	No	Localises pain	Normal	Focused	Non aplicable	Yes	No	Yes	54	0	34	10.4	mmol/l	Yes	No	Pneumococcal meningitis	Septicaemia due to Streptococcus pneumonia	Diseases of middle ear and mastoid		Alive	1.3	mmol/l	7	60	40	1000	13.9	-9
Dry	Female	21	Yes	Yes	1	Yes	1	No	9.1	39.7	44	No	No	Yes	Yes	No	No	No	No	Awoken	Normal	No	Localises pain	Normal	Focused	Yes	Yes	No	Yes	78	0	30	6.7	mmol/l	No	No	Influenza and Pneumonia	Septicaemia due to Streptococcus pneumonia			Alive
Dry	Male	8	No	Yes	8	Yes	8	No	7.1	36.5	40	No	No	Yes	No	No	No	No	No	Awoken	Normal	No	Localises pain	Normal	Focused	Yes	No	No	Yes	57	0	33	4.5	mmol/l	No	No	Septicaemia due to Streptococcus pneumonia				Alive
Dry	Male	4	No	Yes	2	Yes	1	No	6.4	37.1	50	No	No	No	No	No	No	No	Yes	Awoken	Normal	No	Localises pain	Normal	Focused	No	No	No	Yes	62	0	30	4.3	mmol/l	Yes	No	Pneumococcal meningitis	Acquired haemolytic anaemia	Septicaemia due to Streptococcus pneumonia	Blindness and low vision	Alive	1.6	mmol/l	7	80	20	150	2.81	-9
Dry	Male	24	Yes	Yes	1	Yes	1	Yes	9.9	39	70	Yes	No	Yes	No	No	No	No	No	Awoken	Normal	No	Localises pain	Normal	Focused	Yes	Yes	No	Yes	Missing	0	28	5.4	mmol/l	No	No	Influenza and Pneumonia	Septicaemia due to Streptococcus pneumonia			Alive
Dry	Female	12	Yes	Yes	1	Yes	1	Yes	9.7	39.5	70	Yes	No	Yes	No	No	No	No	No	Awoken	Normal	No	Localises pain	Normal	Focused	Yes	Yes	No	Yes	74	0	22	8.4	mmol/l	No	No	Influenza and Pneumonia	Septicaemia due to Streptococcus pneumonia	Acquired haemolytic anaemia		Alive
Dry	Male	11	No	No	0	Yes	2	No	6.3	37	40	No	No	No	No	No	No	No	No	Awoken	Normal	No	Localises pain	Normal	Focused	Yes	Yes	Yes	Yes	71	0	30	8.1	mmol/l	No	No	Diarrhoea and gastroenteritis of presumed infectious origin	Septicaemia due to Streptococcus pneumonia			Alive
Dry	Female	27	Yes	Yes	4	Yes	5	Yes	11.8	39.5	40	Yes	No	Yes	Yes	No	No	No	No	Awoken	Normal	No	Localises pain	Normal	Focused	Yes	Yes	No	Yes	89	0	28	6.3	mmol/l	No	No	Influenza and Pneumonia	Unspecified Human Immunodeficiency Virus (HIV) Disease	Acquired haemolytic anaemia	Septicaemia due to Streptococcus pneumonia	Alive
Dry	Female	12	No	Yes	7	Yes	7	Yes	4.7	37.4	70	Yes	No	Yes	No	No	No	No	No	Awoken	Normal	No	Localises pain	Normal	Focused	Yes	Non aplicable	Yes	Yes	62	1	16	6.5	mmol/l	No	Yes	Unspecified Human Immunodeficiency Virus (HIV) Disease	Septicaemia due to Streptococcus pneumonia	Plasmodium falciparum malaria	Acquired haemolytic anaemia	Alive
Dry	Male	49	Yes	Yes	4	Yes	4	No	13.7	39.6	50	No	No	No	No	No	No	Yes	Yes	Awoken	Normal	No	Localises pain	Normal	Focused	No	Non aplicable	No	Yes	98	0	28	8.8	mmol/l	Yes	No	Pneumococcal meningitis	Septicaemia due to Streptococcus pneumonia			Alive	0	mmol/l	7	80	20	15645	2.56	-9
Dry	Male	32	Yes	Yes	2	Yes	7	No	7.3	35.3	42	No	No	No	No	No	No	No	No	Sleepy	Normal	No	Localises pain	Normal	Focused	No	Non aplicable	No	Yes	84	0	52	3.9	mmol/l	No	No	Nutritional marasmus	Unspecified Human Immunodeficiency Virus (HIV) Disease	Septicaemia due to Streptococcus pneumonia	Hypoglycaemia, unspecified	Dead
Dry	Male	8	No	Yes	2	Yes	4	No	5.6	39.4	50	No	No	Yes	No	No	No	No	No	Awoken	Normal	No	Localises pain	Normal	Focused	Yes	Non aplicable	No	Yes	61	0	28	5.9	mmol/l	No	No	Septicaemia due to Streptococcus pneumonia	Influenza and Pneumonia	Unspecified Human Immunodeficiency Virus (HIV) Disease	Candidiasis	Alive
Dry	Male	1	No	Yes	1	Yes	1	Yes	4	36.2	60	Yes	No	No	No	No	No	No	No	Unconscious	Normal	No	No answer	No answer	No focused	Non aplicable	No	No	Yes	58	0	28	2.1	mmol/l	Yes	No	Pneumococcal meningitis	Influenza and Pneumonia	Hypoglycaemia, unspecified	Other and unspecified abnormalities of bre	Dead	0	mmol/l	7	80	20	300	4.37	-9
Dry	Female	1	No	Yes	2	No	0	Yes	3	37.7	58	No	No	No	No	No	No	No	No	Sleepy	Normal	No	Localises pain	Normal	Focused	Non aplicable	Yes	No	Yes	53	0	41	6.7	mmol/l	Yes	No	Influenza and Pneumonia	Septicaemia due to Streptococcus pneumonia			Alive	0	mmol/l	99	0	0	0	3.65	-9
Dry	Male	23	Yes	Yes	1	Yes	7	Yes	7.8	39.1	28	No	No	Yes	Yes	No	Yes	No	No	Awoken	Normal	No	Localises pain	Normal	Focused	Yes	Yes	No	Yes	75	0	30	6.4	mmol/l	No	No	Influenza and Pneumonia	Septicaemia due to Streptococcus pneumonia	Nutritional marasmus	Unspecified Human Immunodeficiency Virus (HIV) Disease	Alive
Dry	Male	4	No	Yes	1	Yes	1	Yes	5.3	38.2	70	Yes	No	Yes	No	No	No	No	No	Awoken	Normal	No	Localises pain	Normal	Focused	Non aplicable	Yes	No	Yes	60	0	29	7.9	mmol/l	No	No	Influenza and Pneumonia	Septicaemia due to Streptococcus pneumonia	Unspecified Human Immunodeficiency Virus (HIV) Disease		Alive
Dry	Female	10	Yes	Yes	2	Yes	1	No	6.7	37	60	No	No	No	No	No	No	No	No	Awoken	Normal	Yes	Localises pain	Normal	Focused	Yes	Yes	No	Yes	71	0	36	6.3	mmol/l	No	No	Diarrhoea and gastroenteritis of presumed infectious origin				Alive
Dry	Male	3	Yes	Yes	14	No	0	No	5.4	36.3	28	No	No	No	No	No	No	No	No	Awoken	Normal	No	Localises pain	Normal	Focused	Non aplicable	Yes	No	Yes	Missing	0	30	6.7	mmol/l	No	No	Infections of the skin and subcutaneous tissue				Alive
Dry	Female	9	Yes	Yes	7	Yes	2	Yes	6	35.5	48	Yes	No	No	No	No	No	No	No	Awoken	Normal	No	Localises pain	Normal	Focused	Yes	Yes	No	Yes	67	0	25	4.6	mmol/l	No	No	Influenza and Pneumonia	Septicaemia due to Streptococcus pneumonia	Nutritional marasmus	Diarrhoea and gastroenteritis of presumed infectious origin	Alive
Dry	Male	34	Yes	Yes	1	No	0	No	12	39.2	32	No	No	No	No	No	No	No	No	Awoken	Normal	No	Localises pain	Normal	Focused	Yes	Non aplicable	No	Yes	90	0	35	5.2	mmol/l	No	No	Acute tonsillitis	Convulsions, not elsewhere classified			Alive
Dry	Male	5	No	Yes	2	Yes	2	Yes	5.5	39.7	64	Yes	No	Yes	No	No	No	No	No	Awoken	Normal	No	Localises pain	Normal	Focused	Yes	Yes	No	Yes	60	0	23	7.7	mmol/l	No	No	Influenza and Pneumonia	Septicaemia due to Streptococcus pneumonia	Acquired haemolytic anaemia	Unspecified Human Immunodeficiency Virus (HIV) Disease	Left
Dry	Male	15	Yes	Yes	3	Yes	3	No	7.2	35.2	55	No	No	Yes	No	No	No	No	No	Awoken	Normal	No	Localises pain	Normal	Focused	Yes	Non aplicable	No	Yes	72	0	40	5.3	mmol/l	No	No	Influenza and Pneumonia	Septicaemia due to Streptococcus pneumonia	Human immunodeficiency virus [HIV] disease resul	Marasmic kwashiorkor	Alive
Dry	Female	22	Yes	Yes	5	Yes	5	Yes	9.2	38.6	66	No	No	Yes	No	No	No	No	No	Awoken	Normal	No	Localises pain	Normal	Focused	Yes	Non aplicable	No	Yes	89	0	28	5.7	mmol/l	No	No	Influenza and Pneumonia	Septicaemia due to Streptococcus pneumonia			Alive
Dry	Female	27	No	Yes	5	Yes	20	Yes	8.5	37	55	No	No	Yes	No	No	No	Yes	No	Awoken	Normal	No	Localises pain	Normal	Focused	Yes	Non aplicable	No	Yes	86	0	20	6.3	mmol/l	No	No	Influenza and Pneumonia	Unspecified Human Immunodeficiency Virus (HIV) Disease			Alive
Dry	Female	12	Yes	Yes	2	Yes	2	Yes	7.2	39.7	47	Yes	No	Yes	No	No	No	No	No	Awoken	Normal	No	Localises pain	Normal	Focused	Yes	Yes	No	Yes	80	0	33	5.1	mmol/l	No	No	Acute bronchitis	Other septicaemia			Alive
Dry	Male	10	Yes	Yes	2	Yes	2	Yes	5.7	39.5	58	Yes	Yes	Yes	Yes	No	No	No	No	Sleepy	Normal	No	Localises pain	Normal	No focused	No	Non aplicable	No	Yes	64	0	33	6.1	mmol/l	No	No	Influenza and Pneumonia				Alive
Dry	Female	36	No	Yes	3	Yes	3	Yes	11	38.6	64	Yes	No	Yes	Yes	No	No	No	No	Awoken	Normal	No	Localises pain	Normal	Focused	Yes	Non aplicable	No	Yes	Missing	0	38	9.3	mmol/l	No	No	Influenza and Pneumonia	Candidiasis			Alive
Dry	Male	7	Yes	Yes	2	Yes	2	Yes	5.9	36.8	70	Yes	No	Yes	No	No	No	No	No	Awoken	Normal	No	Localises pain	Normal	Focused	Yes	Yes	No	Yes	67	0	28	6.4	mmol/l	No	No	Influenza and Pneumonia	Other septicaemia			Alive
Dry	Female	10	Yes	Yes	1	Yes	1	Yes	7.8	39.9	70	No	No	Yes	No	No	No	No	No	Awoken	Normal	No	Localises pain	Normal	Focused	Yes	Yes	No	Yes	69	0	32	-9		No	No	Influenza and Pneumonia				Alive
Dry	Male	14	No	Yes	3	Yes	3	No	8.3	38.6	60	No	No	No	No	No	No	No	No	Awoken	Normal	No	Localises pain	Normal	Focused	Yes	Non aplicable	No	Yes	75	0	28	9.6	mmol/l	Yes	No	Bacterial meningitis, not elsewhere classified	Diseases of middle ear and mastoid	Influenza and Pneumonia	Scabies	Alive	1	mmol/l	7	80	20	1900	1.58	-9
Dry	Male	4	No	Yes	1	Yes	1	Yes	5	37.7	80	No	No	No	Yes	No	No	No	No	Awoken	Normal	No	Localises pain	Normal	Focused	Non aplicable	Non aplicable	No	Yes	60	1	34	6.9	mmol/l	No	No	Influenza and Pneumonia	Other septicaemia	Plasmodium falciparum malaria	Unspecified Human Immunodeficiency Virus (HIV) Disease	Alive
Dry	Male	19	No	Yes	2	Yes	2	No	9.4	36.6	24	No	No	No	Yes	No	No	No	No	Awoken	Normal	No	Localises pain	Normal	Focused	Yes	Non aplicable	No	Yes	76	1	31	6.8	mmol/l	No	No	Kwashiorkor	Plasmodium falciparum malaria	Acquired haemolytic anaemia		Alive
Dry	Male	13	Yes	Yes	1	No	0	No	8.8	39.7	40	Yes	No	Yes	No	No	No	No	No	Awoken	Normal	No	Localises pain	Normal	Focused	Yes	Yes	No	Yes	75.8	0	28	7.4	mmol/l	No	No	Influenza and Pneumonia	Other septicaemia			Alive
Dry	Female	11	Yes	Yes	1	Yes	3	No	8.1	40	50	No	No	No	No	No	No	Yes	No	Awoken	Normal	No	Localises pain	Normal	Focused	Yes	Yes	No	Yes	75	4	39	8.1	mmol/l	No	No	Plasmodium falciparum malaria				Alive	-9	mmol/l	7	80	20	200	-9	-9
Dry	Female	37	No	No	0	No	0	No	9.3	36.01	24	No	No	No	No	No	No	No	No	Awoken	Normal	No	Localises pain	Normal	Focused	Yes	Non aplicable	No	Yes	80.6	0	32	11.4	mmol/l	No	No	Kwashiorkor				Alive
Dry	Female	5	Yes	Yes	7	Yes	7	Yes	5.4	36.4	38	No	No	Yes	No	No	No	No	No	Awoken	Normal	No	Localises pain	Normal	Focused	No	Yes	No	Yes	59	0	18	6	mmol/l	Yes	No	Influenza and Pneumonia	Diarrhoea and gastroenteritis of presumed infectious origin			Alive	4.4	mmol/l	99	0	0	0	3.55	-9
Dry	Female	11	Yes	Yes	1	Yes	3	No	6	38	40	No	No	No	No	No	Yes	No	No	Awoken	Normal	No	Localises pain	Normal	Focused	Yes	Yes	No	No	71.3	0	29	5.9	mmol/l	No	No	Unspecified Human Immunodeficiency Virus (HIV) Disease	Diarrhoea and gastroenteritis of presumed infectious origin	Nutritional marasmus		Alive
Rainy	Female	13	Yes	Yes	2	Yes	2	Yes	6.9	38.6	60	No	No	Yes	No	No	No	Yes	No	Awoken	Normal	No	Localises pain	Normal	Focused	No	Non aplicable	No	Yes	Missing	5	25	9.1	mmol/l	No	No	Plasmodium falciparum malaria	Other septicaemia	Diarrhoea and gastroenteritis of presumed infectious origin	Influenza and Pneumonia	Dead
Rainy	Male	14	Yes	Yes	1	Yes	1	No	9.2	38.9	48	No	No	No	No	No	No	Yes	No	Awoken	Normal	No	Localises pain	Normal	Focused	Yes	Non aplicable	No	Yes	82	3	34	5.9	mmol/l	Yes	No	Plasmodium falciparum malaria	Convulsions, not elsewhere classified			Alive	3.9	mmol/l	99	0	0	0	-9	-9
Rainy	Male	5	No	Yes	4	Yes	4	Yes	6.3	36.4	46	No	No	No	No	No	No	No	No	Awoken	Normal	No	Localises pain	Normal	Focused	Yes	Non aplicable	No	Yes	65.2	0	39	9.4	mmol/l	No	No	Diarrhoea and gastroenteritis of presumed infectious origin				Alive
Rainy	Female	10	Yes	Yes	3	Yes	3	No	8	39.8	44	No	No	Yes	No	No	No	No	No	Awoken	Normal	No	Localises pain	Normal	Focused	Yes	Yes	No	Yes	80	0	27	9.3	mmol/l	No	No	Influenza and Pneumonia				Alive	2.6	mmol/l	99	0	0	-9	-9	-9
Rainy	Male	15	Yes	Yes	4	Yes	1	No	5	39.2	60	No	No	Yes	No	No	No	No	No	Sleepy	Decerebrated	No	Localises pain	Normal	Focused	Yes	Yes	No	Yes	67	0	22	9.7	mmol/l	No	No	Nutritional marasmus	Influenza and Pneumonia	Diarrhoea and gastroenteritis of presumed infectious origin	Unspecified Human Immunodeficiency Virus (HIV) Disease	Dead
Rainy	Female	19	No	Yes	3	Yes	3	No	10.1	36.5	42	No	No	No	No	No	Yes	No	No	Awoken	Normal	No	Localises pain	Normal	Focused	Yes	Yes	Yes	Yes	77	6	99	5.4		No	No	Diarrhoea and gastroenteritis of presumed infectious origin	Volume depletion - Dehydration			Alive
Rainy	Male	12	Yes	Yes	2	Yes	4	No	10.5	37.5	25	No	No	No	No	No	No	Yes	No	Awoken	Normal	No	Localises pain	Normal	Focused	Yes	Yes	No	No	62.6	5	32	5.6	mmol/l	No	No	Plasmodium falciparum malaria	Diarrhoea and gastroenteritis of presumed infectious origin			Alive	L0.0	mmol/l	5	0	0	-9	-9	-9
Rainy	Male	36	No	Yes	1	No	0	No	13	38	40	No	No	No	No	No	No	Yes	No	Awoken	Normal	No	Localises pain	Normal	Focused	Yes	Yes	No	Yes	90.7	0	33	5.3	mmol/l	Yes	No	Influenza and Pneumonia	Convulsions, not elsewhere classified			Alive	3.7	mmol/l	99	0	0	0	4.63	-9
Rainy	Male	11	Yes	Yes	1	Yes	1	No	10.1	38.9	42	No	No	No	No	No	No	No	No	Awoken	Normal	No	Localises pain	Normal	Focused	Yes	Yes	No	Yes	73.2	1	32	5.7	mmol/l	No	No	Plasmodium falciparum malaria	Diarrhoea and gastroenteritis of presumed infectious origin	Influenza and Pneumonia		Alive
Rainy	Male	8	Yes	Yes	1	Yes	1	No	7.3	37.7	50	No	No	No	No	No	No	Yes	No	Awoken	Normal	No	Localises pain	Normal	Focused	Yes	Yes	No	Yes	66.2	5	24	5.8	mmol/l	No	Yes	Plasmodium falciparum malaria	Acquired haemolytic anaemia			Alive	-9	mmol/l	7	10	90	0	-9	-9
Rainy	Male	19	Yes	Yes	1	Yes	1	No	10.9	39	48	No	No	Yes	Yes	No	No	No	No	Awoken	Normal	No	Localises pain	Normal	Focused	Yes	Non aplicable	No	Yes	78.6	0	29	4.7	mmol/l	No	No	Unspecified Human Immunodeficiency Virus (HIV) Disease	Influenza and Pneumonia			Alive
Rainy	Male	25	Yes	Yes	1	Yes	1	Yes	8	40.1	60	No	No	Yes	No	No	No	No	No	Awoken	Normal	No	Localises pain	Normal	Focused	Yes	Non aplicable	No	Yes	77	0	26	2.9	mmol/l	No	No	Nutritional marasmus	Influenza and Pneumonia	Unspecified Human Immunodeficiency Virus (HIV) Disease		Alive
Rainy	Male	12	No	Yes	3	Yes	7	No	8	40.2	54	Yes	Yes	Yes	No	No	No	No	No	Sleepy	Normal	No	Localises pain	Normal	Focused	Yes	Yes	No	Yes	79	0	18	5.3	mmol/l	No	No	Influenza and Pneumonia	Diarrhoea and gastroenteritis of presumed infectious origin	Volume depletion - Dehydration	Acquired haemolytic anaemia	Alive
Rainy	Female	6	No	Yes	4	Yes	4	No	5.2	39.2	50	Yes	No	Yes	No	No	No	No	No	Awoken	Normal	No	Localises pain	Normal	Focused	Yes	No	No	Yes	Missing	0	35	10.6	mmol/l	Yes	No	Fetus and newborn affected by maternal factors and by complications of pregnancy	Influenza and Pneumonia	Other dermatitis		Left	5.5	mmol/l	99	0	0	0	5.14	-9
Rainy	Male	11	Yes	Yes	3	Yes	2	No	8.6	34.8	48	No	No	No	No	No	Yes	Yes	No	Awoken	Normal	No	Localises pain	Normal	Focused	Yes	Yes	No	Yes	76	1	20	6.5	mmol/l	No	No	Plasmodium falciparum malaria	Influenza and Pneumonia	Acquired haemolytic anaemia		Alive
Rainy	Female	17	Yes	No	0	No	0	No	5.8	36.6	48	No	No	No	No	No	No	No	No	Sleepy	Normal	No	Localises pain	Normal	Focused	Yes	Non aplicable	No	Yes	74	6	99	4.7	mmol/l	No	No	Nutritional marasmus	Other septicaemia	Plasmodium falciparum malaria		Dead
Rainy	Male	26	No	Yes	2	No	0	No	8.2	38.7	40	No	No	No	No	No	No	No	No	Awoken	Normal	No	Localises pain	Normal	Focused	Yes	Non aplicable	No	Yes	79	1	10	6.9	mmol/l	Yes	Yes	Plasmodium falciparum malaria	Acquired haemolytic anaemia			Alive	6.9	mmol/l	99	0	0	0	4.31	-9
Rainy	Female	15	Yes	Yes	1	Yes	1	Yes	10.1	38.9	69	Yes	Yes	No	Yes	No	No	No	No	Sleepy	Normal	No	Localises pain	Normal	Focused	Yes	Yes	No	Yes	75	0	31	5.4	mmol/l	No	No	Influenza and Pneumonia				Alive
Rainy	Male	7	No	Yes	5	Yes	2	No	6	38.3	47	No	No	No	No	No	No	No	No	Sleepy	Normal	No	Localises pain	Normal	Focused	No	No	Yes	Yes	69	0	38	9.2	mmol/l	No	No	Diarrhoea and gastroenteritis of presumed infectious origin	Influenza and Pneumonia			Alive
Rainy	Female	32	Yes	Yes	1	No	0	No	10.2	35.8	36	No	No	No	No	No	No	Yes	No	Awoken	Normal	No	Localises pain	Normal	Focused	Yes	Non aplicable	No	Yes	91	1	18	7.2	mmol/l	No	No	Plasmodium falciparum malaria	Acquired haemolytic anaemia			Alive
Rainy	Female	12	No	Yes	1	Yes	30	No	7.3	36.2	32	No	No	No	Yes	No	No	No	No	Awoken	Normal	No	Localises pain	Normal	Focused	Yes	Yes	No	Yes	70.3	0	99	5.1	mmol/l	No	No	Influenza and Pneumonia	Diarrhoea and gastroenteritis of presumed infectious origin	Other septicaemia		Alive
Rainy	Female	59	No	Yes	2	Yes	2	Yes	15.9	40	60	No	No	Yes	No	No	No	Yes	No	Awoken	Normal	No	Localises pain	Normal	Focused	Yes	Non aplicable	No	Yes	105	0	17	5.4	mmol/l	No	No	Influenza and Pneumonia	Acquired haemolytic anaemia	Plasmodium falciparum malaria		Alive
Rainy	Female	24	Yes	Yes	3	Yes	3	No	12.5	38	30	No	No	No	Yes	No	No	No	No	Awoken	Normal	No	Localises pain	Normal	Focused	Yes	Yes	No	Yes	Missing	0	30	8	mmol/l	Yes	No	Acute bronchitis	Other septicaemia			Alive	3.9	mmol/l	99	0	0	0	4.61	-9
Rainy	Male	15	Yes	Yes	2	Yes	2	No	7.5	40.3	72	No	No	No	No	No	No	No	No	Awoken	Normal	No	Localises pain	Normal	Focused	Non aplicable	Non aplicable	No	Yes	72.4	0	30	6.3	mmol/l	No	No	Unspecified mental retardation	Septicaemia due to Streptococcus pneumonia			Alive
Rainy	Female	10	Yes	Yes	5	No	0	No	8.4	37.8	43	No	No	No	No	No	No	No	No	Awoken	Normal	No	Localises pain	Normal	Focused	Yes	Yes	No	Yes	Missing	0	29	5.1	mmol/l	No	No	Diarrhoea and gastroenteritis of presumed infectious origin				Alive
Rainy	Male	24	Yes	Yes	2	Yes	2	Yes	8.9	37	50	Yes	Yes	No	No	No	Yes	Yes	No	Awoken	Normal	No	Localises pain	Normal	Focused	Yes	Non aplicable	No	Yes	Missing	0	19	2.4	mmol/l	No	Yes	Kwashiorkor	Diarrhoea and gastroenteritis of presumed infectious origin	Acquired haemolytic anaemia		Dead
Rainy	Female	8	Yes	Yes	1	Yes	1	No	5.6	37.9	58	No	No	No	Yes	No	No	No	No	Awoken	Normal	No	Localises pain	Normal	Focused	Non aplicable	Non aplicable	No	Yes	Missing	4	18	5.4	mmol/l	No	No	Plasmodium falciparum malaria	Acquired haemolytic anaemia	Influenza and Pneumonia		Alive	7.3	mmol/l	99	0	0	0	5.96	-9
Rainy	Female	20	Yes	Yes	1	Yes	1	No	7.9	38.9	40	No	No	No	No	No	No	No	No	Awoken	Normal	No	Localises pain	Normal	Focused	Yes	Non aplicable	No	Yes	75.7	0	35	5.6	mmol/l	No	No	Nutritional marasmus	Unspecified Human Immunodeficiency Virus (HIV) Disease			Alive
Rainy	Female	13	No	Yes	2	Yes	2	No	6.7	36.4	38	No	No	No	No	No	No	No	No	Awoken	Normal	No	Localises pain	Normal	Focused	Yes	Yes	No	Yes	72.7	0	32	6.1	mmol/l	No	No	Diarrhoea and gastroenteritis of presumed infectious origin	Influenza and Pneumonia			Alive	0.8	mmol/l	7	80	20	0	-9	-9
Rainy	Female	10	Yes	Yes	4	Yes	4	No	6.3	38.2	58	No	No	No	No	No	No	No	No	Awoken	Normal	No	Localises pain	Normal	Focused	Yes	Non aplicable	Yes	Yes	67	0	32	-9		No	No	Diarrhoea and gastroenteritis of presumed infectious origin	Influenza and Pneumonia	Bacterial infection of unspecified site		Alive
Rainy	Male	14	Yes	Yes	3	No	0	No	9.7	38.4	50	No	No	No	No	No	No	No	Yes	Stired	Normal	No	Localises pain	Normal	Focused	Non aplicable	Non aplicable	No	Yes	71	5	18	6.8	mmol/l	No	No	Plasmodium falciparum malaria	Acquired haemolytic anaemia			Alive	5	mmol/l	99	0	0	0	5.13	-9
Rainy	Female	20	No	Yes	1	No	0	No	7.9	35.8	76	No	No	No	No	No	Yes	Yes	No	Awoken	Normal	No	Localises pain	Normal	Focused	Yes	Non aplicable	Yes	Yes	75	6	99	3.8	mmol/l	No	No	Unspecified sexually transmitted disease	Kwashiorkor			Alive
Rainy	Male	16	No	Yes	1	Yes	1	No	8.3	35.7	30	No	No	Yes	Yes	No	No	No	No	Awoken	Normal	No	Localises pain	Normal	Focused	Yes	Yes	No	Yes	79	0	22	6.2	mmol/l	No	No	Pneumonia, organism unspecified	Diarrhoea and gastroenteritis of presumed infectious origin	Acquired haemolytic anaemia		Alive	-9	mmol/l	99	100	0	-9	-9	-9
Rainy	Female	7	No	Yes	1	Yes	1	No	6.9	37.1	48	No	No	No	No	No	No	No	No	Awoken	Normal	No	Localises pain	Normal	Focused	Yes	Yes	No	Yes	64.3	5	25	5.2	mmol/l	No	No	Plasmodium falciparum malaria	Acquired haemolytic anaemia			Alive	-9	mmol/l	7	0	0	1050	-9	-9
Rainy	Female	33	Yes	Yes	21	Yes	21	No	8	39.1	60	No	No	Yes	No	No	No	No	No	Awoken	Normal	No	Localises pain	Normal	Focused	Yes	Non aplicable	No	Yes	79	0	24	3.7	mmol/l	No	No	Influenza and Pneumonia	Diarrhoea and gastroenteritis of presumed infectious origin	Mild protein-energy malnutrition		Alive
Rainy	Female	9	Yes	Yes	1	Yes	14	No	6.4	38.9	56	No	No	Yes	No	No	No	No	No	Awoken	Normal	No	Localises pain	Normal	Focused	Yes	Yes	No	Yes	Missing	0	25	6.5	mmol/l	No	No	Influenza and Pneumonia	Acquired haemolytic anaemia	Mild protein-energy malnutrition		Alive
Rainy	Male	7	Yes	Yes	2	Yes	2	No	6	37.3	40	No	No	No	No	No	No	No	No	Awoken	Normal	No	Localises pain	Normal	Focused	Yes	Yes	No	Yes	65.6	0	32	7.5	mmol/l	Yes	No	Bacterial meningitis, not elsewhere classified				Transfered	0	mmol/l	5	18	82	690	-9	-9
Rainy	Female	9	Yes	Yes	1	Yes	1	Yes	8.7	37	70	Yes	No	Yes	No	No	No	No	No	Awoken	Normal	No	Localises pain	Normal	Focused	Yes	Yes	No	Yes	Missing	1	24	7.7	mmol/l	No	No	Influenza and Pneumonia				Alive
Dry	Female	1	No	Yes	3	Yes	3	Yes	3	38.3	92	Yes	Yes	Yes	Yes	No	No	No	No	Awoken	Normal	No	Localises pain	Normal	Focused	Non aplicable	Yes	No	Yes	49.8	0	25	5.6	mmol/l	No	No	Influenza and Pneumonia	Acquired haemolytic anaemia	Candidiasis		Left
Dry	Female	22	No	Yes	4	Yes	4	Yes	8.1	37.4	52	No	No	Yes	No	No	No	No	No	Awoken	Normal	No	Localises pain	Normal	Focused	Yes	Non aplicable	No	Yes	76.1	0	20	3.4	mmol/l	No	No	Pneumocystosis	Candidiasis	Unspecified Human Immunodeficiency Virus (HIV) Disease		Transfered
Dry	Male	9	Yes	Yes	1	No	0	Yes	8.7	37.7	80	Yes	No	No	No	No	No	No	No	Awoken	Normal	No	Localises pain	Normal	Focused	Yes	Yes	No	No	72.5	0	35	6.1	mmol/l	No	No	Bronchitis, not specified as acute or chronic				Alive
Dry	Female	10	No	Yes	4	Yes	4	Yes	7.4	38	72	Yes	Yes	No	Yes	No	No	No	No	Awoken	Normal	No	Localises pain	Abnormal	Focused	Yes	Yes	No	Yes	68.2	0	23	7.8	mmol/l	No	No	Pneumonia, organism unspecified	Acquired haemolytic anaemia	Mild protein-energy malnutrition		Alive
Dry	Female	18	No	Yes	2	Yes	3	No	5.4	36.5	46	No	No	No	No	No	No	No	No	Awoken	Normal	No	Localises pain	Normal	Focused	Yes	Non aplicable	No	Yes	68.5	0	36	3.4	mmol/l	No	No	Bacterial infection of unspecified site	Kwashiorkor	Acute upper respiratory infections of multiple and unspecified sites		Alive
Dry	Male	34	Yes	Yes	3	No	0	No	9.7	36.7	32	No	No	No	No	No	No	No	No	Awoken	Normal	No	Localises pain	Normal	Focused	Yes	Non aplicable	No	Yes	80.6	0	30	4.6	mmol/l	No	No	Marasmic kwashiorkor	Unspecified Human Immunodeficiency Virus (HIV) Disease			Alive
Dry	Male	15	No	Yes	1	No	0	No	8.8	39.9	48	No	No	No	No	No	No	No	No	Awoken	Normal	No	Localises pain	Normal	Focused	Yes	Yes	No	Yes	75	0	33	5.4	mmol/l	No	No	Fever of unknown origin				Left
Dry	Female	2	No	Yes	2	Yes	2	No	2.8	39.8	60	No	No	Yes	No	No	No	Yes	No	Awoken	Normal	No	Localises pain	Normal	Focused	Non aplicable	Non aplicable	No	Yes	51	1	15	3.8	mmol/l	No	Yes	Fetus and newborn affected by maternal factors and by complications of pregnancy	Plasmodium falciparum malaria	Acquired haemolytic anaemia	Nutritional marasmus	Dead
Dry	Male	0	No	Yes	1	Yes	1	No	5	39	68	No	No	No	No	No	No	No	No	Awoken	Normal	No	Localises pain	Normal	Focused	Non aplicable	No	No	Yes	58.2	0	33	4.3	mmol/l	Yes	No	Bacterial meningitis, not elsewhere classified	Influenza and Pneumonia			Alive
Dry	Male	20	Yes	Yes	5	Yes	2	No	11.8	35.3	32	No	No	Yes	No	No	No	Yes	No	Awoken	Normal	No	Localises pain	Normal	Focused	Yes	Non aplicable	No	Yes	76.5	4	16	5.9	mmol/l	No	No	Plasmodium falciparum malaria	Acquired haemolytic anaemia	Chronic renal failure	Bacterial infection, unspecified	Alive
Dry	Male	9	Yes	Yes	1	Yes	2	Yes	6.6	39	57	Yes	No	Yes	Yes	No	No	No	No	Awoken	Normal	No	Localises pain	Normal	Focused	Yes	Yes	No	Yes	Missing	0	32	10.8	mmol/l	No	No	Influenza and Pneumonia	Acute bronchitis			Alive
Dry	Male	35	Yes	Yes	2	No	0	Yes	13.3	39.3	37	No	No	No	No	No	No	No	No	Awoken	Normal	No	Localises pain	Normal	Focused	No	Yes	No	Yes	95.4	4	20	5.7	mmol/l	Yes	No	Plasmodium falciparum malaria	Acquired haemolytic anaemia			Alive
Dry	Female	9	No	Yes	2	Yes	10	Yes	6.8	37.1	32	Yes	Yes	Yes	No	No	No	No	Yes	Sleepy	Normal	No	Moves but does not localise	Abnormal	No focused	No	Non aplicable	No	Yes	Missing	9	29	5.2	mmol/l	Yes	No	Bacterial meningitis, not elsewhere classified	Poisoning by drugs, medicaments and biological substances			Transfered
Dry	Male	18	Yes	Yes	3	Yes	7	No	5.6	35.4	46	No	No	Yes	Yes	No	No	No	No	Awoken	Normal	No	Localises pain	Normal	Focused	Yes	Non aplicable	No	Yes	75	0	28	3	mmol/l	No	No	Nutritional marasmus	Influenza and Pneumonia	Diarrhoea and gastroenteritis of presumed infectious origin	Neonatal aspiration syndromes	Alive
Dry	Female	9	No	Yes	2	Yes	2	No	7.6	37.8	60	No	No	Yes	Yes	No	No	No	No	Awoken	Normal	No	Localises pain	Normal	Focused	Yes	Non aplicable	No	Yes	68	0	31	8.7	mmol/l	No	No	Influenza and Pneumonia	Fetus and newborn affected by maternal factors and by complications of pregnancy			Alive
Dry	Female	12	Yes	Yes	7	Yes	7	Yes	7.9	39.1	50	Yes	No	No	No	No	No	No	No	Awoken	Normal	No	Localises pain	Normal	Focused	Yes	Yes	No	Yes	70	1	27	6.8	mmol/l	No	No	Influenza and Pneumonia				Alive
Dry	Male	35	Yes	Yes	6	Yes	6	No	12.8	37.2	45	No	No	Yes	No	No	No	No	No	Awoken	Normal	No	Localises pain	Normal	Focused	Yes	Non aplicable	No	Yes	93.2	0	-9	4.8	mmol/l	No	No	Influenza and Pneumonia				Alive
Dry	Female	4	Yes	Yes	1	Yes	1	Yes	5	39.5	64	Yes	No	Yes	No	No	No	No	No	Awoken	Normal	No	Localises pain	Normal	Focused	Non aplicable	Yes	No	Yes	60.2	0	35	5.9	mmol/l	No	No	Influenza and Pneumonia	Diarrhoea and gastroenteritis of presumed infectious origin			Alive
Dry	Female	11	Yes	Yes	1	Yes	2	Yes	7.9	38.7	76	Yes	No	No	No	No	No	No	No	Sleepy	Normal	No	Localises pain	Normal	Focused	No	Non aplicable	No	Yes	73.5	0	25	6.3	mmol/l	No	Yes	Acquired haemolytic anaemia	Influenza and Pneumonia	Fetus and newborn affected by maternal factors and by complications of pregnancy		Alive
Dry	Female	1	No	Yes	1	No	0	No	4.3	38.3	56	No	No	No	No	No	No	No	No	Awoken	Normal	No	Localises pain	Normal	Focused	Non aplicable	Yes	No	Yes	54	0	30	11.8	mmol/l	Yes	No	Bacterial meningitis, not elsewhere classified	Fetus and newborn affected by maternal factors and by complications of pregnancy			Alive
Dry	Male	25	No	Yes	2	Yes	1	Yes	10.5	38	50	Yes	No	No	No	No	No	Yes	No	Awoken	Normal	No	Localises pain	Normal	Focused	Yes	Yes	No	Yes	78.5	0	24	2.3	mmol/l	No	No	Bacterial infection of unspecified site				Alive
Dry	Female	7	Yes	Yes	3	Yes	3	No	7	38.2	54	No	No	No	No	No	No	No	No	Awoken	Normal	No	Localises pain	Normal	Focused	Yes	Yes	No	Yes	65.3	0	29	6.2	mmol/l	No	No	Influenza and Pneumonia	Bacterial infection of unspecified site	Acquired haemolytic anaemia		Alive
Dry	Female	9	Yes	Yes	1	Yes	1	No	5.3	39	46	No	No	No	No	No	No	No	No	Awoken	Normal	No	Localises pain	Normal	Focused	No	No	No	Yes	65	0	33	-9		Unknown	No	Volume depletion - Dehydration	Fever of unknown origin			Alive	11.4	mmol/l	99	0	0	0	-9	-9
Dry	Male	26	No	Yes	3	Yes	3	Yes	13.3	39.7	56	Yes	No	Yes	No	No	No	No	No	Awoken	Normal	No	Localises pain	Normal	Focused	Yes	Non aplicable	No	Yes	99	0	26	5.3	mmol/l	No	No	Nephrotic syndrome				Alive
Dry	Male	5	Yes	Yes	2	Yes	1	Yes	6	38.8	40	No	No	Yes	No	No	No	No	No	Awoken	Normal	No	Localises pain	Normal	Focused	Yes	Yes	No	Yes	63.8	0	25	4.7	mmol/l	No	No	Influenza and Pneumonia				Alive	5.7	mmol/l	99	0	0	0	-9	-9
Dry	Female	0	No	Yes	3	Yes	3	No	12.6	38.07	22	No	No	No	No	No	No	No	No	Awoken	Normal	No	Localises pain	Normal	Focused	Yes	Yes	No	Yes	84.9	0	23	6	mmol/l	No	No	Influenza and Pneumonia				Alive
Rainy	Male	23	Yes	Yes	1	No	0	No	12.5	36.7	34	No	No	Yes	No	No	No	No	No	Awoken	Normal	No	Localises pain	Normal	Focused	Yes	Non aplicable	No	Yes	89.3	1	27	4.8	mmol/l	No	No	Influenza and Pneumonia	Plasmodium falciparum malaria	Acquired haemolytic anaemia	Diarrhoea and gastroenteritis of presumed infectious origin	Alive
Rainy	Female	9	No	Yes	1	Yes	1	Yes	10	39	80	Yes	Yes	No	Yes	No	No	No	No	Awoken	Normal	No	Localises pain	Normal	Focused	Yes	Yes	No	Yes	72.7	0	27	6.3	mmol/l	No	No	Influenza and Pneumonia	Bacterial infection of unspecified site			Left
Rainy	Female	16	No	No	0	No	0	No	4.4	35.9	25	No	No	No	No	No	No	No	No	Awoken	Normal	No	Localises pain	Normal	Focused	Yes	Non aplicable	Yes	Yes	67.4	6	-9	6.3	mmol/l	No	No	Unspecified Human Immunodeficiency Virus (HIV) Disease	Diarrhoea and gastroenteritis of presumed infectious origin	Pneumonia, organism unspecified	Acquired haemolytic anaemia	Transfered
Rainy	Male	17	No	Yes	7	Yes	4	Yes	8.4	39.8	60	No	No	Yes	No	No	No	No	No	Awoken	Normal	No	Localises pain	Normal	Focused	Yes	Non aplicable	No	Yes	74.6	0	21	7.8	mmol/l	No	No	Influenza and Pneumonia	Unspecified Human Immunodeficiency Virus (HIV) Disease			Alive
Rainy	Female	28	Yes	Yes	1	Yes	7	Yes	8.1	39.5	35	Yes	Yes	Yes	Yes	No	No	No	No	Awoken	Normal	No	Localises pain	Normal	Focused	Yes	Non aplicable	No	Yes	74.7	0	32	-9		No	No	Unspecified Human Immunodeficiency Virus (HIV) Disease	Influenza and Pneumonia	Nutritional marasmus		Alive
Rainy	Male	15	Yes	Yes	2	No	0	No	6.3	36.05	28	No	No	No	No	No	No	No	No	Awoken	Normal	No	Localises pain	Normal	Focused	Yes	Non aplicable	No	Yes	68	0	37	5	mmol/l	No	No	Nutritional marasmus	Fetus and newborn affected by maternal factors and by complications of pregnancy	Diarrhoea and gastroenteritis of presumed infectious origin	Candidiasis	Left
Rainy	Male	40	No	Yes	2	No	0	No	13.4	38.03	24	No	No	No	No	No	No	No	No	Awoken	Normal	No	Localises pain	Normal	Focused	Yes	Non aplicable	No	No	Missing	5	25	-9		No	No	Plasmodium falciparum malaria	Acquired haemolytic anaemia			Left	10.W	mmol/l	7	80	20	-9	-9	-9
Rainy	Male	16	Yes	Yes	1	Yes	3	No	9.6	35.5	40	No	No	Yes	No	No	No	No	No	Awoken	Normal	No	Localises pain	Normal	Focused	Yes	Non aplicable	No	Yes	74	0	20	3.6	mmol/l	No	No	Influenza and Pneumonia	Fetus and newborn affected by maternal factors and by complications of pregnancy			Alive
Rainy	Female	8	Yes	Yes	1	Yes	1	No	6.2	36.6	64	No	No	No	No	No	No	No	No	Awoken	Normal	No	Localises pain	Normal	Focused	Yes	Yes	No	Yes	63.2	1	26	5.9	mmol/l	Yes	No	Diarrhoea and gastroenteritis of presumed infectious origin				Alive	4.2	mmol/l	99	0	0	0	-9	-9
Rainy	Female	1	No	Yes	1	No	0	Yes	3.5	37.8	48	Yes	No	No	Yes	No	No	No	No	Sleepy	Normal	No	Localises pain	Normal	Focused	Non aplicable	No	No	Yes	53	0	21	4.7	mmol/l	No	No	Cardiac arrest	Convulsions, not elsewhere classified	Influenza and Pneumonia	Poisoning by agents primarily acting on smooth a	Dead
Rainy	Female	53	No	Yes	1	Yes	1	Yes	13	39.1	60	Yes	No	Yes	No	No	Yes	Yes	No	Awoken	Normal	No	Localises pain	Normal	Focused	Yes	Non aplicable	No	Yes	91	1	14	4.1	mmol/l	No	No	Unspecified Human Immunodeficiency Virus (HIV) Disease	Influenza and Pneumonia	Plasmodium falciparum malaria	Acquired haemolytic anaemia	Alive
Rainy	Male	4	No	Yes	3	Yes	7	No	8.6	38.2	59	No	No	No	No	No	Yes	No	No	Awoken	Normal	No	Localises pain	Normal	Focused	Non aplicable	Non aplicable	No	Yes	76	2	25	5.8	mmol/l	No	Yes	Plasmodium falciparum malaria	Acquired haemolytic anaemia			Alive	1.8	mmol/l	7	100	0	3200	-9	-9
Rainy	Male	5	Yes	Yes	5	Yes	5	No	7	37.09	28	No	No	Yes	No	No	No	Yes	No	Sleepy	Normal	No	Localises pain	Normal	Focused	Yes	No	No	Yes	71	0	31	4.2	mmol/l	Yes	No	Fetus and newborn affected by maternal factors and by complications of pregnancy	Bacterial meningitis, not elsewhere classified	Convulsions, not elsewhere classified	Influenza and Pneumonia	Left
Rainy	Female	23	Yes	Yes	1	Yes	7	Yes	11.6	39.02	36	Yes	Yes	Yes	No	No	No	No	No	Awoken	Normal	No	Localises pain	Normal	Focused	Yes	Non aplicable	No	Yes	84	0	31	3.5	mmol/l	No	No	Influenza and Pneumonia	Convulsions, not elsewhere classified			Alive
Rainy	Female	19	Yes	Yes	1	Yes	5	Yes	8.4	37.8	44	Yes	No	No	Yes	No	No	No	No	Sleepy	Normal	No	Localises pain	Normal	No focused	No	Non aplicable	No	Yes	84.6	0	43	8.4	mmol/l	No	No	Unspecified Human Immunodeficiency Virus (HIV) Disease	Diarrhoea and gastroenteritis of presumed infectious origin	Influenza and Pneumonia	Kwashiorkor	Left
Rainy	Male	29	Yes	Yes	5	Yes	7	No	7	38	50	No	No	No	No	No	No	No	No	Awoken	Normal	No	Localises pain	Normal	Focused	No	Non aplicable	No	Yes	80.7	0	38	7.3	mmol/l	No	No	Nutritional marasmus	Diarrhoea and gastroenteritis of presumed infectious origin	Pneumonia, organism unspecified	Diseases of oral cavity, salivary glands and jaws	Dead
Rainy	Female	8	No	Yes	1	Yes	3	No	4.6	38.4	48	No	No	No	No	No	No	No	No	Awoken	Normal	No	Localises pain	Normal	Focused	No	No	No	Yes	59.5	0	30	6.6	mmol/l	No	No	Other septicaemia	Diarrhoea and gastroenteritis of presumed infectious origin			Dead
Rainy	Male	5	No	Yes	7	Yes	7	Yes	6.3	36.8	72	Yes	Yes	Yes	Yes	No	No	No	No	Awoken	Normal	No	Localises pain	Normal	Focused	Non aplicable	Yes	No	Yes	61.1	0	24	9.5	mmol/l	No	No	Influenza and Pneumonia	Bacterial infection of unspecified site	Other diseases of intestine		Transfered
Rainy	Male	36	Yes	Yes	1	Yes	1	Yes	10.9	39.8	58	No	No	No	Yes	No	No	No	No	Awoken	Normal	No	Localises pain	Normal	Focused	Yes	Non aplicable	No	Yes	82.3	0	30	6.4	mmol/l	Yes	No	Bacterial meningitis, not elsewhere classified				Alive		mmol/l	7	80	20	250	9	9
Rainy	Female	2	No	Yes	1	No	0	Yes	2.3	39.9	64	Yes	Yes	No	No	Yes	No	No	No	Stired	Normal	No	Localises pain	Abnormal	Focused	Non aplicable	No	No	Yes	46.7	0	28	3.8	mmol/l	No	Yes	Influenza and Pneumonia	Unspecified malaria	Fetus and newborn affected by maternal factors and by complications of pregnancy	Mild protein-energy malnutrition	Left
Rainy	Male	10	No	Yes	2	Yes	2	Yes	9.9	39.2	72	Yes	No	Yes	Yes	Yes	No	No	No	Sleepy	Normal	No	Localises pain	Normal	Focused	Yes	Yes	No	Yes	Missing	0	32	7.1	mmol/l	No	No	Influenza and Pneumonia	Acquired haemolytic anaemia	Other septicaemia		Transfered
Rainy	Female	4	No	Yes	4	Yes	2	Yes	7.3	37.6	55	No	No	Yes	No	No	No	No	No	Sleepy	Normal	No	Localises pain	Normal	Focused	Yes	Yes	No	Yes	64	1	25	-9		Yes	No	Plasmodium falciparum malaria	Pneumonia, organism unspecified			Alive
Rainy	Male	19	No	Yes	2	Yes	7	No	6	37.7	52	Yes	No	Yes	No	No	No	No	No	Sleepy	Normal	No	Localises pain	Normal	Focused	Yes	Non aplicable	No	Yes	71.4	0	99	6.4	mmol/l	No	No	Unspecified Human Immunodeficiency Virus (HIV) Disease	Marasmic kwashiorkor	Influenza and Pneumonia		Dead
Rainy	Male	9	Yes	Yes	7	Yes	7	Yes	3.1	37.6		No	No	Yes	No	No	No	No	No	Awoken	Normal	No	Localises pain	Normal	Focused	Yes	Non aplicable	No	Yes	60	0	29	4.3	mmol/l	No	No	Unspecified Human Immunodeficiency Virus (HIV) Disease	Nutritional marasmus	Influenza and Pneumonia	Diarrhoea and gastroenteritis of presumed infectious origin	Left
Rainy	Female	10	No	Yes	6	Yes	6	No	8	40.1	64	Yes	No	No	Yes	Yes	No	No	Yes	Awoken	Normal	No	Localises pain	Normal	Focused	Yes	Non aplicable	No	Yes	70.4	0	10	5	mmol/l	Yes	Yes	Acquired haemolytic anaemia	Plasmodium falciparum malaria	Influenza and Pneumonia		Alive	9.8	mmol/l	99	0	0	0	-9	-9
Rainy	Female	16	No	Yes	2	Yes	2	Yes	5.9	38.6	50	Yes	No	Yes	No	No	No	No	No	Awoken	Normal	No	Localises pain	Normal	Focused	Yes	Non aplicable	No	Yes	72	0	30	3.6	mmol/l	No	No	Unspecified Human Immunodeficiency Virus (HIV) Disease	Marasmic kwashiorkor	Scabies	Influenza and Pneumonia	Alive
Rainy	Male	9	No	Yes	7	Yes	3	Yes	6.4	38.9	45	No	No	Yes	No	No	No	No	No	Awoken	Normal	No	Localises pain	Normal	Focused	Yes	Yes	No	Yes	67.5	1	25	5.4	mmol/l	No	No	Plasmodium falciparum malaria	Acquired haemolytic anaemia	Influenza and Pneumonia	Diarrhoea and gastroenteritis of presumed infectious origin	Alive
Rainy	Male	16	Yes	Yes	2	Yes	2	Yes	9.6	37.7	52	Yes	No	Yes	Yes	No	No	No	No	Awoken	Normal	No	Localises pain	Normal	Focused	Yes	Non aplicable	No	Yes	66.9	0	35	7.8	mmol/l	No	No	Influenza and Pneumonia				Alive
Dry	Male	14	No	Yes	7	Yes	7	Yes	8	39.6	56	No	No	Yes	No	No	No	No	No	Awoken	Normal	No	Localises pain	Normal	Focused	Yes	Non aplicable	No	Yes	73.4	0	30	4.6	mmol/l	No	No	Acute bronchitis				Alive
Dry	Male	1	Yes	Yes	1	No	0	Yes	4.6	38.4	45	No	No	No	No	No	No	No	No	Awoken	Normal	No	Localises pain	Normal	Focused	No	Yes	No	Yes	57	0	32	5.7	mmol/l	No	No	Other septicaemia				Alive
Dry	Female	54	No	Yes	1	No	0	Yes	19	38.2	28	Yes	No	No	No	No	No	No	No	Awoken	Normal	No	Localises pain	Normal	Focused	Non aplicable	Non aplicable	No	Yes	100	0	27	5.5	mmol/l	No	No	Acute nephritic syndrome				Alive
Dry	Male	16	Yes	Yes	7	Yes	4	No	5.7	37.1	35	No	No	No	No	No	No	No	No	Awoken	Normal	No	Localises pain	Normal	Focused	No	Yes	No	Yes	72	0	21	4.4	mmol/l	No	No	Fetus and newborn affected by maternal factors and by complications of pregnancy	Nutritional marasmus	Tuberculosis	Candidiasis	Left
Dry	Female	3	No	Yes	2	Yes	7	Yes	3.2	36.6	50	Yes	No	Yes	No	No	No	No	No	Awoken	Normal	No	Localises pain	Normal	Focused	Non aplicable	Yes	No	Yes	52.4	0	22	4.6	mmol/l	No	No	Influenza and Pneumonia	Unspecified Human Immunodeficiency Virus (HIV) Disease	Pneumocystosis	Acquired haemolytic anaemia	Transfered
Dry	Female	10	No	Yes	2	Yes	3	No	5.2	36.1	30	No	No	Yes	No	No	No	No	No	Awoken	Normal	No	Localises pain	Normal	Focused	Yes	Yes	No	Yes	65.5	0	12	5.9	mmol/l	No	No	Foetus and newborn affected by maternal in	Nutritional marasmus	Diseases of middle ear and mastoid	Acquired haemolytic anaemia	Alive
Dry	Male	12	Yes	Yes	1	Yes	1	No	5.6	36.2	39	No	No	Yes	No	No	No	No	No	Awoken	Normal	No	Localises pain	Abnormal	Focused	No	Non aplicable	No	Yes	66.7	0	23	5.3	mmol/l	No	No	Nutritional marasmus	Other septicaemia	Unspecified Human Immunodeficiency Virus (HIV) Disease	Influenza and Pneumonia	Left
Dry	Female	13	Yes	Yes	1	Yes	1	Yes	7.2	37.7	45	No	No	No	No	No	No	No	No	Awoken	Normal	No	Localises pain	Normal	Focused	Yes	Non aplicable	No	Yes	68	0	29	8.8	mmol/l	No	Yes	Influenza and Pneumonia				Alive
Dry	Male	17	Yes	No	0	Yes	7	No	7.9	35.4	36	No	No	No	No	No	No	No	No	Awoken	Normal	No	Localises pain	Normal	Focused	Yes	Non aplicable	Yes	Yes	77.5	0	30	3.9	mmol/l	No	No	Unspecified Human Immunodeficiency Virus (HIV) Disease	Septicaemia due to other specified staphyl	Nutritional marasmus		Alive
Dry	Male	2	No	Yes	2	Yes	2	No	6.9	38.6	50	No	No	No	No	No	No	No	No	Awoken	Normal	Yes	Localises pain	Normal	Focused	Non aplicable	Yes	No	Yes	Missing	0	31	5.7	mmol/l	Yes	No	Bacterial meningitis, not elsewhere classified				Alive	-9	mmol/l	7	90	0	-9	-9	-9
Dry	Female	9	No	Yes	2	Yes	2	Yes	5.6	38.5	56	Yes	No	No	No	Yes	No	No	No	Awoken	Normal	No	Localises pain	Normal	Focused	No	Non aplicable	No	Yes	65.7	0	25	4.6	mmol/l	No	No	Unspecified Human Immunodeficiency Virus (HIV) Disease	Influenza and Pneumonia			Alive
Dry	Female	5	Yes	Yes	1	Yes	3	Yes	4.1	39.8	52	No	No	Yes	No	Yes	No	No	No	Sleepy	Normal	No	Localises pain	Abnormal	Focused	No	Yes	No	Yes	59.4	0	25	-9	mmol/l	Yes	No	Nutritional marasmus	Influenza and Pneumonia	Febrile convulsions		Dead			7	90	10	50	-9	-9
Dry	Male	10	Yes	Yes	2	Yes	8	No	6.5	38	38	No	No	Yes	No	No	No	No	Yes	Awoken	Normal	Yes	Localises pain	Normal	Focused	Yes	Yes	No	Yes	70.1	0	28	5.5	mmol/l	No	No	Pneumonia, organism unspecified	Diarrhoea and gastroenteritis of presumed infectious origin	Candidiasis	Foetus and newborn affected by maternal in	Alive
Dry	Male	7	No	Yes	2	Yes	1	Yes	7.2	40.2	68	Yes	No	Yes	No	Yes	No	No	No	Awoken	Normal	No	Localises pain	Abnormal	No focused	No	No	No	Yes	69.7	1	34	5.8	mmol/l	No	No	Plasmodium falciparum malaria	Influenza and Pneumonia			Alive
Dry	Female	32	No	Yes	2	Yes	2	No	12	39.4	52	Yes	No	Yes	Yes	No	No	No	No	Awoken	Normal	No	Localises pain	Normal	Focused	Yes	Non aplicable	No	Yes	84.2	0	28	4.2	mmol/l	No	No	Unspecified Human Immunodeficiency Virus (HIV) Disease	Influenza and Pneumonia	Pleural effusion, not elsewhere classified	Acquired haemolytic anaemia	Transfered
Dry	Female	59	No	Yes	2	No	0	No	14.8	39.6	32	No	No	No	No	No	No	No	No	Stired	Normal	No	Localises pain	Abnormal	Focused	No	Non aplicable	No	Yes	110	0	32	4.4	mmol/l	No	No	Bacterial meningitis, not elsewhere classified				Alive
Dry	Female	11	Yes	Yes	1	Yes	1	Yes	11.9	38.3	44	No	Yes	Yes	No	No	No	No	No	Awoken	Normal	No	Localises pain	Normal	Focused	Yes	Yes	No	Yes	73	0	37	5.9	mmol/l	No	No	Influenza and Pneumonia				Alive
Dry	Female	13	No	Yes	4	Yes	4	No	5.5	39.4	44	No	No	No	No	No	No	No	No	Sleepy	Normal	No	Localises pain	Abnormal	Focused	Yes	Yes	No	Yes	69	0	26	11.3	mmol/l	No	No	Nutritional marasmus	Unspecified Human Immunodeficiency Virus (HIV) Disease	Other anaemias		Alive
Dry	Male	33	No	Yes	2	No	0	No	13	36	36	No	No	No	No	No	No	No	No	Sleepy	Normal	Yes	Moves but does not localise	Abnormal	No focused	No	Non aplicable	No	Yes	93	0	26	6	mmol/l	Yes	No	Bacterial meningitis, not elsewhere classified				Dead	0L0.0	mmol/l	7	85	15	16000	-9	-9
Dry	Male	9	No	Yes	1	Yes	1	No	8.2	40	48	No	No	No	No	No	No	No	No	Awoken	Normal	No	Localises pain	Normal	Focused	Yes	No	No	Yes	70	0	33	7.2	mmol/l	No	No	Influenza and Pneumonia				Alive	4.5	mmol/l	99	0	0	0	-9	-9
Dry	Female	14	Yes	Yes	1	Yes	2	No	8.1	38.5	58	No	No	No	No	No	No	No	No	Awoken	Normal	No	Localises pain	Normal	Focused	Yes	Yes	No	Yes	74	0	33	4.4	mmol/l	No	No	Other septicaemia	Unspecified acute lower respiratory infection	Diarrhoea and gastroenteritis of presumed infectious origin		Alive
Dry	Male	12	Yes	Yes	8	Yes	7	No	8.1	38.6	47	Yes	Yes	No	No	No	No	No	No	Awoken	Normal	No	Localises pain	Normal	Focused	Yes	Yes	No	Yes	69.9	0	26	8.3	mmol/l	No	No	Bacterial infection of unspecified site	Influenza and Pneumonia	Acquired haemolytic anaemia	Unspecified intestinal parasitism	Alive
Dry	Male	21	No	Yes	3	Yes	7	Yes	10.5	40.1	121	Yes	No	Yes	No	Yes	No	No	No	Awoken	Normal	No	Localises pain	Normal	Focused	No	No	No	Yes	71	0	23	7.2	mmol/l	No	Yes	Influenza and Pneumonia	Acquired haemolytic anaemia	Unspecified intestinal parasitism		Left
Dry	Male	6	Yes	Yes	2	Yes	1	Yes	7.5	39.9	62	Yes	No	Yes	No	No	No	No	No	Awoken	Normal	No	Localises pain	Normal	Focused	Yes	Yes	No	Yes	66.5	0	24	5.5	mmol/l	No	No	Diarrhoea and gastroenteritis of presumed infectious origin	Influenza and Pneumonia	Unspecified Human Immunodeficiency Virus (HIV) Disease		Alive
Dry	Female	6	No	Yes	2	Yes	5	Yes	6.9	38.9	64	Yes	No	Yes	No	No	No	No	No	Awoken	Normal	No	Localises pain	Normal	Focused	Non aplicable	Yes	No	Yes	62.4	0	25	6.3	mmol/l	No	No	Diarrhoea and gastroenteritis of presumed infectious origin				Alive
Dry	Female	22	Yes	Yes	3	Yes	5	Yes	10.7	39.1	60	Yes	No	Yes	No	No	No	No	No	Awoken	Normal	No	Localises pain	Normal	Focused	Yes	Non aplicable	No	Yes	80	0	99	-9		No	No	Influenza and Pneumonia	Other superficial mycoses			Alive
Dry	Male	3	No	Yes	2	No	0	No	4.9	37.9	43	No	No	No	No	No	No	No	No	Sleepy	Normal	No	Localises pain	Normal	Focused	Non aplicable	No	No	Yes	62	0	33	9.3	mmol/l	No	No	Volume depletion - Dehydration				Alive
Dry	Male	7	No	Yes	3	Yes	3	Yes	7.8	39.3	66	Yes	No	Yes	Yes	No	No	No	No	Awoken	Normal	No	Localises pain	Normal	Focused	Yes	Yes	No	Yes	66.8	0	30	5.7	mmol/l	No	No	Influenza and Pneumonia				Alive
Rainy	Female	13	No	Yes	2	Yes	2	Yes	7.3	38.1	52	Yes	No	Yes	No	No	No	No	No	Awoken	Normal	No	Localises pain	Normal	Focused	Yes	Yes	No	Yes	72	0	28	7.4	mmol/l	No	No	Influenza and Pneumonia				Alive
Rainy	Male	5	No	Yes	1	Yes	1	No	6.8	37.7	42	No	No	No	No	No	No	No	No	Awoken	Normal	No	Localises pain	Normal	Focused	Yes	Yes	No	Yes	67	0	27	6.3	mmol/l	No	No	Other noninfective gastroenteritis and colitis	Acquired haemolytic anaemia			Alive
Rainy	Female	5	Yes	Yes	1	Yes	4	Yes	5.1	40	74	Yes	No	Yes	No	No	No	No	No	Awoken	Normal	No	Localises pain	Normal	Focused	Non aplicable	Yes	No	Yes	61	0	36	7.6	mmol/l	No	No	Influenza and Pneumonia	Pneumocystosis	Diseases of middle ear and mastoid	Tuberculosis of lung, bacteriological and	Alive
Rainy	Male	0	Yes	Yes	1	No	0	Yes	4.2	37.8	64	No	No	No	No	No	No	No	No	Awoken	Normal	No	Moves but does not localise	Abnormal	No focused	Non aplicable	No	Yes	Yes	45	0	36	5.9	mmol/l	No	Yes	Influenza and Pneumonia	Acquired haemolytic anaemia			Alive
Rainy	Male	19	Yes	Yes	1	No	0	No	10	37.6	72	No	No	Yes	No	No	No	No	No	Awoken	Normal	No	Localises pain	Normal	Focused	Yes	Non aplicable	No	Yes	78.5	0	32	6.7	mmol/l	No	No	Influenza and Pneumonia				Alive
Rainy	Male	13	Yes	Yes	1	Yes	3	Yes	7.8	37.8	56	Yes	No	Yes	No	Yes	Yes	No	No	Awoken	Normal	Yes	Localises pain	Normal	Focused	Yes	Yes	No	Yes	73.3	0	35	5.8	mmol/l	No	No	Influenza and Pneumonia	Foetus and newborn affected by maternal in	Diseases of middle ear and mastoid		Alive
Rainy	Female	12	No	Yes	3	Yes	1	Yes	6.2	36.3	56	Yes	No	Yes	No	No	No	No	No	Sleepy	Normal	Yes	Localises pain	Abnormal	No focused	No	No	No	Yes	69	1	26	9.4	mmol/l	Yes	No	Infections of the skin and subcutaneous tissue	Pneumonia, organism unspecified	Plasmodium falciparum malaria	Acquired haemolytic anaemia	Transfered	9.5	mmol/l	99	0	0	0	-9	-9
Rainy	Male	7	Yes	Yes	3	Yes	1	Yes	7.5	38.1	68	No	No	Yes	No	No	No	No	No	Awoken	Normal	No	Localises pain	Normal	Focused	Yes	Yes	No	Yes	68	0	39	4.7	mmol/l	No	No	Influenza and Pneumonia	Other noninfective gastroenteritis and colitis	Foetus and newborn affected by maternal in		Alive
Rainy	Male	3	No	Yes	1	Yes	1	Yes	4.1	39.7	60	No	No	No	Yes	No	No	No	No	Awoken	Normal	No	Localises pain	Normal	Focused	Non aplicable	Yes	No	Yes	54.2	0	26	6.3	mmol/l	No	No	Acute upper respiratory infections of multiple and unspecified sites	Foetus and newborn affected by maternal in			Alive
Rainy	Male	0	No	Yes	1	Yes	1	No	3	40.4	62	No	No	Yes	Yes	Yes	No	No	No	Awoken	Normal	No	Localises pain	Normal	Focused	Non aplicable	No	No	Yes	50	1	42	3.8	mmol/l	Yes	No	Bacterial meningitis, not elsewhere classified	Plasmodium falciparum malaria	Other septicaemia	Foetus and newborn affected by maternal in	Dead	0.7	mmol/l	99	80	20	-9	-9	-9
Rainy	Male	20	No	Yes	5	Yes	5	No	8.7	37.4	31	No	No	Yes	No	No	No	No	No	Awoken	Normal	No	Localises pain	Normal	Focused	Yes	Non aplicable	No	Yes	75.6	0	44	7.3	mmol/l	No	No	Influenza and Pneumonia	Diarrhoea and gastroenteritis of presumed infectious origin	Acute HIV infection syndrome		Alive
Rainy	Female	15	Yes	Yes	1	Yes	1	Yes	7.5	39.4	58	No	No	Yes	Yes	No	No	No	No	Sleepy	Normal	No	Localises pain	Normal	Focused	Yes	Yes	No	Yes	77	0	38	8.9	mmol/l	No	No	Influenza and Pneumonia	Diarrhoea and gastroenteritis of presumed infectious origin			Alive
Rainy	Female	11	No	Yes	1	Yes	3	Yes	6.2	38.6	42	No	No	Yes	No	No	No	No	No	Awoken	Normal	No	Localises pain	Normal	Focused	Yes	Yes	No	Yes	64.1	0	35	5.4	mmol/l	No	No	Plasmodium falciparum malaria	Streptococcal septicaemia	Foetus and newborn affected by maternal in		Alive
Rainy	Male	12	Yes	Yes	1	Yes	3	Yes	8.4	38	36	Yes	No	No	Yes	No	No	No	No	Awoken	Normal	No	Localises pain	Normal	Focused	Yes	Yes	No	Yes	72	0	38	8	mmol/l	No	No	Pneumonia, organism unspecified				Alive
Rainy	Female	35	No	Yes	3	Yes	2	Yes	10	39.2	60	No	No	Yes	No	No	No	No	No	Awoken	Normal	No	Localises pain	Normal	Focused	Yes	Non aplicable	No	Yes	79	0	31	5.4	mmol/l	No	No	Influenza and Pneumonia	Acquired haemolytic anaemia	Unspecified Human Immunodeficiency Virus (HIV) Disease		Alive
Rainy	Female	4	Yes	Yes	1	Yes	1	Yes	7.4	38.6	60	Yes	No	Yes	Yes	No	No	No	No	Awoken	Normal	No	Localises pain	Normal	Focused	Yes	Yes	No	Yes	67.9	0	36	6.4	mmol/l	No	No	Pneumonia, organism unspecified	Acquired haemolytic anaemia	Foetus and newborn affected by maternal in		Alive
Rainy	Female	32	No	Yes	3	Yes	3	Yes	10	38.4	56	Yes	No	Yes	Yes	No	No	No	No	Awoken	Normal	No	Localises pain	Normal	Focused	Yes	Non aplicable	No	Yes	82	0	29	6	mmol/l	No	No	Influenza and Pneumonia	Septicaemia due to Streptococcus pneumonia	Unspecified Human Immunodeficiency Virus (HIV) Disease		Alive
Rainy	Female	32	No	Yes	2	Yes	30	Yes	12	36.09	50	No	Yes	Yes	No	No	No	No	Yes	Awoken	Normal	No	Localises pain	Normal	Focused	No	Non aplicable	No	Yes	87	0	31	5.2	mmol/l	No	No	Influenza and Pneumonia	Abscess of lung with pneumonia	Tuberculosis		Transfered
Rainy	Male	15	Yes	Yes	1	Yes	2	Yes	7	36.01	76	No	No	Yes	No	No	No	No	No	Sleepy	Normal	No	Moves but does not localise	Normal	Focused	Non aplicable	Non aplicable	No	No	74	0	28	10.1	mmol/l	No	No	Influenza and Pneumonia	Unspecified Human Immunodeficiency Virus (HIV) Disease	Acquired haemolytic anaemia	Candidiasis	Transfered
Rainy	Female	13	No	Yes	1	Yes	1	Yes	7.3	39.2	72	Yes	No	Yes	Yes	No	No	No	No	Awoken	Normal	No	Localises pain	Normal	Focused	Yes	Yes	No	Yes	67.8	0	25	6.7	mmol/l	No	No	Influenza and Pneumonia	Unspecified Human Immunodeficiency Virus (HIV) Disease			Alive
Rainy	Female	18	Yes	Yes	3	Yes	7	Yes	6.5	37.6	36	Yes	No	Yes	No	No	Yes	No	No	Awoken	Normal	No	Localises pain	Normal	Focused	Yes	Non aplicable	No	Yes	74.5	0	-9	3.4	mmol/l	No	No	Marasmic kwashiorkor	Pneumonia, organism unspecified	Unspecified Human Immunodeficiency Virus (HIV) Disease	Acquired haemolytic anaemia	Alive
Rainy	Female	16	No	Yes	3	Yes	7	No	9.8	38.3	88	No	No	Yes	Yes	No	No	No	No	Awoken	Normal	No	Localises pain	Abnormal	Focused	Yes	Non aplicable	No	Yes	79	0	35	0.1	mmol/l	No	No	Septicaemia, unspecified				Dead
Rainy	Male	15	No	Yes	3	No	0	Yes	11.6	40.4	52	Yes	Yes	No	No	No	No	No	No	Awoken	Normal	No	Localises pain	Normal	Focused	Yes	Yes	No	Yes	76.3	0	29	7.6	mmol/l	No	No	Influenza and Pneumonia				Alive
Rainy	Female	1	No	Yes	1	No	0	No	4.2	39.5	70	No	No	No	No	No	No	No	No	Awoken	Normal	No	Localises pain	Normal	Focused	Non aplicable	Yes	No	Yes	54.4	0	37	5.9	mmol/l	Yes	No	Streptococcal septicaemia	Foetus and newborn affected by maternal in			Alive	5.2	mmol/l	99	0	0	0	-9	-9
Rainy	Male	0	No	Yes	1	No	0	Yes	2.4	38.6	76	Yes	No	Yes	No	No	No	No	No	Awoken	Normal	No	Localises pain	Normal	Focused	Non aplicable	Yes	No	Yes	Missing	0	46	2.2	mmol/l	Yes	No	Bacterial sepsis of newborn, unspecified				Dead	2	mmol/l	7	0	0	-9	-9	-9
Rainy	Female	4	No	Yes	3	Yes	3	Yes	5.6	39.1	58	Yes	No	Yes	No	No	No	No	No	Sleepy	Normal	No	Localises pain	Abnormal	No focused	No	No	No	Yes	59.1	0	31	7.9	mmol/l	No	No	Influenza and Pneumonia				Alive
Rainy	Male	9	No	Yes	3	Yes	3	Yes	5.7	37.5	50	Yes	No	Yes	Yes	No	No	No	No	Awoken	Normal	No	Localises pain	Normal	Focused	No	Yes	No	Yes	68.3	0	24	2.8	mmol/l	No	No	Influenza and Pneumonia	Unspecified mental retardation			Transfered
Rainy	Male	24	No	Yes	1	Yes	1	Yes	10.2	37.5	53	Yes	No	Yes	No	Yes	No	No	No	Awoken	Normal	No	Localises pain	Normal	Focused	Yes	Yes	No	Yes	82	0	28	6.6	mmol/l	No	No	Influenza and Pneumonia				Alive
Rainy	Female	14	No	Yes	2	Yes	7	Yes	6.1	36.6	52	Yes	No	Yes	No	No	No	No	No	Awoken	Normal	No	Localises pain	Normal	Focused	Yes	Yes	No	Yes	65	0	21	-99		No	No	Pleural effusion, not elsewhere classified	Marasmic kwashiorkor	Unspecified Human Immunodeficiency Virus (HIV) Disease	Pneumonia, organism unspecified	Transfered
Rainy	Female	0	No	Yes	1	No	0	No	3.2	39.9	68	No	No	No	No	No	No	No	No	Awoken	Normal	No	Localises pain	Normal	Focused	Non aplicable	Yes	No	Yes	50	0	49	9.2	mmol/l	Yes	No	Bacterial sepsis of newborn				Alive	1.3	mmol/l	0					0
Rainy	Male	6	Yes	Yes	3	Yes	3	Yes	7.6	38.7	56	Yes	No	Yes	Yes	No	No	No	No	Awoken	Normal	No	Localises pain	Normal	Focused	No	No	No	Yes	69.4	6	-9	7.3	mmol/l	No	No	Influenza and Pneumonia	Candidal stomatitis	Diarrhoea and gastroenteritis of presumed infectious origin	Foetus and newborn affected by maternal in	Dead
Rainy	Female	31	Yes	Yes	3	Yes	3	No	11.2	38.1	56	No	No	No	No	No	No	No	No	Sleepy	Normal	Yes	Localises pain	Normal	Focused	No	Non aplicable	No	Yes	84	0	30	4.8	mmol/l	No	No	Streptococcal septicaemia, unspecified	Unspecified Human Immunodeficiency Virus (HIV) Disease	Other and unspecified convulsions		Alive	-9	mmol/l	0					0
Rainy	Female	7	No	Yes	3	Yes	3	Yes	6.8	38	70	Yes	No	Yes	Yes	No	No	No	No	Awoken	Normal	No	Localises pain	Normal	Focused	Yes	Yes	No	Yes	69.5	0	37	6	mmol/l	No	No	Influenza and Pneumonia	Asphyxiation	Septicaemia, unspecified		Dead
Rainy	Male	8	No	Yes	1	Yes	1	Yes	7	36.6	44	No	Yes	Yes	Yes	No	No	No	No	Sleepy	Normal	No	Moves but does not localise	Abnormal	No focused	No	No	Yes	Yes	72	0	38	20	mmol/l	No	No	Acute bronchiolitis	Diarrhoea and gastroenteritis of presumed infectious origin	Volume depletion - Dehydration	Poisoning by drugs, medicaments and biological substances	Dead
Rainy	Male	28	No	Yes	7	Yes	2	Yes	10.6	38.7	64	Yes	No	Yes	Yes	No	No	No	No	Awoken	Normal	No	Localises pain	Normal	Focused	Yes	Non aplicable	No	Yes	82	1	27	4.6	mmol/l	No	No	Unspecified Human Immunodeficiency Virus (HIV) Disease	Plasmodium falciparum malaria	Kwashiorkor	Influenza and Pneumonia	Alive
Rainy	Male	3	No	Yes	1	Yes	1	Yes	4.9	37.7	80	Yes	No	No	Yes	Yes	No	No	No	Awoken	Normal	No	Moves but does not localise	Abnormal	No focused	Non aplicable	No	Yes	Yes	60	0	35	3.3	mmol/l	No	No	Acute bronchiolitis	Candidiasis			Dead
Dry	Female	20	No	Yes	1	Yes	1	Yes	5.6	37.6	48	Yes	No	Yes	No	No	No	No	No	Awoken	Normal	No	Localises pain	Normal	Focused	Yes	Non aplicable	No	Yes	64.3	0	35	4.3	mmol/l	No	No	Unspecified Human Immunodeficiency Virus (HIV) Disease	Influenza and Pneumonia	Retarded development following protein-energy malnutrition		Alive
Dry	Female	9	No	Yes	1	Yes	1	No	4.4	39.6	48	No	No	Yes	No	No	No	No	No	Awoken	Normal	No	Localises pain	Normal	Focused	Yes	Yes	No	Yes	60	1	-9	5.9	mmol/l	Yes	No	Plasmodium falciparum malaria	Unspecified acute lower respiratory infection	Mild protein-energy malnutrition	Postviral fatigue syndrome	Alive
Dry	Female	5	No	Yes	3	Yes	3	Yes	4.9	39.2	65	Yes	Yes	Yes	Yes	No	No	No	No	Awoken	Normal	No	Localises pain	Normal	Focused	Non aplicable	Yes	No	Yes	58	0	31	4	mmol/l	No	No	Influenza and Pneumonia	Bacterial infection, unspecified	Pleural effusion, not elsewhere classified	Poisoning by drugs, medicaments and biological substances	Transfered
Dry	Male	19	No	Yes	7	Yes	7	Yes	8.1	38.4	50	Yes	No	Yes	No	No	No	No	No	Awoken	Normal	No	Localises pain	Normal	Focused	Yes	Yes	No	Yes	75.5	0	99	5.5	mmol/l	No	No	Pneumonia, organism unspecified	Diarrhoea and gastroenteritis of presumed infectious origin			Left
Dry	Female	25	Yes	Yes	7	Yes	7	Yes	7.5	36.8	53	Yes	No	Yes	No	No	No	No	No	Awoken	Normal	No	Localises pain	Normal	Focused	Yes	Non aplicable	No	Yes	77	0	29	4.5	mmol/l	No	No	Pneumonia, organism unspecified	Candidiasis	Moderate protein-energy malnutrition	Unspecified Human Immunodeficiency Virus (HIV) Disease	Alive
Dry	Male	7	No	Yes	1	Yes	1	Yes	8.2	39.2	58	Yes	No	Yes	Yes	No	No	No	No	Awoken	Normal	No	Localises pain	Normal	Focused	Yes	Yes	No	Yes	70.1	0	25	9.4	mmol/l	No	No	Influenza and Pneumonia	Septicaemia due to Streptococcus pneumonia			Alive
Dry	Female	9	Yes	Yes	1	Yes	2	Yes	4.3	39.1	92	Yes	No	Yes	No	Yes	No	No	No	Awoken	Normal	No	Localises pain	Abnormal	Focused	No	Yes	No	Yes	59.7	0	28	7.8	mmol/l	Yes	No	Bacterial meningitis, not elsewhere classified				Transfered	1.4	mmol/l	0					0
Dry	Female	49	Yes	Yes	1	No	0	Yes	17	38.8	49	Yes	No	Yes	No	No	No	No	No	Awoken	Normal	No	Localises pain	Normal	Focused	Yes	Non aplicable	No	Yes	97.8	0	31	4.8	mmol/l	No	No	Pneumonia, organism unspecified				Alive
Dry	Female	10	Yes	Yes	5	Yes	5	Yes	4.4	38.3	58	Yes	No	Yes	Yes	No	No	No	No	Awoken	Normal	No	Localises pain	Abnormal	Focused	No	Yes	No	Yes	59.6	0	25	7.4	mmol/l	No	No	Septicaemia due to Streptococcus pneumonia	Tuberculosis of intrathoracic lymph nodes,			Alive
Dry	Female	13	Yes	Yes	1	Yes	2	No	4.4	39	32	No	No	Yes	No	No	Yes	No	No	Awoken	Normal	No	Localises pain	Normal	Focused	Yes	Non aplicable	No	Yes	66	0	21	6.4	mmol/l	No	No	Unspecified Human Immunodeficiency Virus (HIV) Disease	Tuberculosis	Nutritional marasmus		Alive
Dry	Female	17	No	Yes	25	Yes	7	No	8.6	38.7	58	No	Yes	No	Yes	No	No	No	No	Sleepy	Normal	No	Localises pain	Normal	Focused	Yes	Yes	Yes	Yes	76.3	0	26	4.8	mmol/l	No	No	Kwashiorkor	Retarded development following protein-energy malnutrition			Alive
Dry	Female	9	Yes	Yes	3	Yes	30	Yes	4.7	39.1	64	Yes	No	Yes	No	No	No	No	No	Awoken	Normal	No	Localises pain	Normal	Focused	Yes	Non aplicable	No	Yes	60.5	1	25	4.6	mmol/l	No	No	Influenza and Pneumonia	Acute HIV infection syndrome	Plasmodium falciparum malaria	Unspecified protein-energy malnutrition	Alive
Dry	Male	12	No	Yes	1	Yes	1	No	6.1	36.6	53	No	No	No	No	No	No	No	No	Awoken	Normal	No	Localises pain	Abnormal	Focused	Yes	Non aplicable	No	Yes	76	0	38	2.8	mmol/l	No	No	Nutritional marasmus	Other disorders of pancreatic internal secretion	Unspecified Human Immunodeficiency Virus (HIV) Disease	Candidal stomatitis	Dead	-9	mmol/l	0					0
Dry	Female	10	Yes	Yes	3	No	0	Yes	4.7	38	76	No	No	No	No	No	No	No	No	Awoken	Normal	No	Localises pain	Abnormal	Focused	No	No	Yes	Yes	63	0	28	11	mmol/l	No	No	Septicaemia due to Streptococcus pneumonia	Unspecified Human Immunodeficiency Virus (HIV) Disease			Transfered
Dry	Male	28	No	Yes	1	Yes	1	No	11	38	38	No	No	No	No	No	No	No	No	Awoken	Normal	No	Localises pain	Normal	Focused	Yes	Non aplicable	No	Yes	83.7	0	36	6.7	mmol/l	Yes	No	Febrile convulsions				Alive	2.8	mmol/l	0					0
Dry	Male	9	Yes	Yes	3	Yes	3	Yes	5.4	37.3	76	No	No	Yes	No	No	No	No	No	Awoken	Normal	No	Localises pain	Normal	Focused	Non aplicable	Yes	No	Yes	65	0	23	5.6	mmol/l	No	No	Influenza and Pneumonia	Unspecified Human Immunodeficiency Virus (HIV) Disease	Unspecified protein-energy malnutrition	Candidal stomatitis	Alive
Dry	Female	10	No	Yes	7	Yes	7	No	5.6	35.6	48	No	No	Yes	No	No	No	No	No	Awoken	Normal	No	Localises pain	Normal	Focused	Non aplicable	Yes	No	Yes	65.3	0	17	5.3	mmol/l	No	Yes	Pneumonia, organism unspecified	Acquired haemolytic anaemia	Diseases of middle ear and mastoid	Unspecified Human Immunodeficiency Virus (HIV) Disease	Alive
Dry	Female	2	No	Yes	1	Yes	3	Yes	5	36	82	Yes	No	Yes	Yes	No	No	No	No	Stired	Normal	No	Localises pain	Normal	Focused	Non aplicable	No	No	Yes	56	0	32	8.6	mmol/l	No	No	Other septicaemia	Influenza and Pneumonia			Dead
Dry	Male	3	Yes	Yes	1	No	0	No	6	38.4	56	No	No	No	No	No	No	No	No	Sleepy	Normal	No	Moves but does not localise	Abnormal	No focused	No	No	No	Yes	63	0	26	2.2	mmol/l	Yes	No	Influenza and Pneumonia	Bacterial meningitis, not elsewhere classified			Dead	-9	mmol/l	0					0
Dry	Female	4	No	Yes	1	No	0	No	6.2	37.7	50	No	No	No	No	No	No	No	No	Awoken	Normal	No	Localises pain	Normal	Focused	Non aplicable	No	No	Yes	60.4	0	30	7	mmol/l	Yes	No	Convulsions, not elsewhere classified	Other dermatitis			Alive	0.9	mmol/l	0					0
Dry	Male	11	No	Yes	2	Yes	1	Yes	7.8	38.7	62	Yes	No	Yes	No	No	No	No	No	Awoken	Normal	No	Localises pain	Normal	Focused	Yes	Yes	No	Yes	68.1	0	29	5.2	mmol/l	No	No	Influenza and Pneumonia	Foetus and newborn affected by maternal in			Alive
Dry	Female	0	No	No	0	No	0	Yes	2.4	35.4	62	Yes	No	No	No	No	No	No	No	Awoken	Normal	No	Moves but does not localise	Normal	No focused	Non aplicable	Non aplicable	Yes	Yes	40	0	36	2.7	mmol/l	Yes	No	Other septicaemia				Alive	3.8	mg/dl	0					0
Dry	Female	35	No	Yes	3	Yes	3	Yes	10	39.1	60	Yes	No	Yes	Yes	No	No	No	No	Awoken	Normal	No	Localises pain	Normal	Focused	Yes	Non aplicable	No	Yes	91.8	0	30	5	mmol/l	No	No	Influenza and Pneumonia				Alive
Dry	Female	5	Yes	Yes	2	No	0	No	6.4	39.8	52	No	No	No	No	No	No	No	No	Awoken	Normal	No	Localises pain	Normal	Focused	Non aplicable	Yes	No	Yes	62.5	0	28	5.2	mmol/l	Yes	No	Pneumococcal meningitis	Streptococcal septicaemia			Alive	0	mmol/l	0					0
Rainy	Male	15	Yes	Yes	7	Yes	4	No	8.4	36.7	36	No	No	No	No	No	No	No	No	Awoken	Normal	No		Normal	Focused	Yes	Non aplicable	No	Yes	73	0	35	5.5	mmol/l	No	No	Sulphonamides	Burns and corrosions of multiple body regions			Transfered
Rainy	Male	16	Yes	Yes	1	Yes	7	No	6.2	37.8	32	No	No	Yes	Yes	No	No	No	No	Awoken	Normal	No	Localises pain	Normal	Focused	Yes	Non aplicable	No	Yes	70	0	18	6	mmol/l	No	No	Pneumonia, organism unspecified	Acquired haemolytic anaemia	Unspecified Human Immunodeficiency Virus (HIV) Disease		Alive
Rainy	Female	8	Yes	Yes	2	Yes	2	Yes	6.4	39.1	49	Yes	No	Yes	No	No	No	No	No	Awoken	Normal	No	Localises pain	Normal	Focused	No	Non aplicable	No	Yes	66.6	0	24	5		Yes	No	Bacterial meningitis, not elsewhere classified	Influenza and Pneumonia	Unspecified Human Immunodeficiency Virus (HIV) Disease		Dead	-9	mmol/l	0					0
Rainy	Male	4	No	Yes	1	No	0	No	5.6	38	54	No	No	No	No	No	No	No	No	Awoken	Normal	No	Localises pain	Normal	Focused	Yes	Yes	No	Yes	61	0	32	7.6	mmol/l	No	No	Cellulitis of face				Alive
Rainy	Female	2	No	Yes	1	No	0	No	4.7	37.8	60	No	No	No	No	No	No	No	No	Awoken	Normal	No	Localises pain	Normal	Focused	Non aplicable	Yes	No	Yes	55.1	0	31	6.8	mmol/l	Yes	No	Bacterial meningitis, not elsewhere classified				Alive	3	mmol/l	0					0
Rainy	Male	51	Yes	Yes	1	Yes	6	Yes	12	38.7	50	Yes	No	Yes	No	No	No	No	No	Awoken	Normal	No	Localises pain	Normal	Focused	Yes	Non aplicable	No	Yes	91	0	34	7.1	mmol/l	No	No	Pneumonia, organism unspecified	Unspecified Human Immunodeficiency Virus (HIV) Disease			Alive
Rainy	Female	31	Yes	Yes	1	Yes	1	Yes	10	39.1	58	Yes	No	Yes	Yes	No	No	No	No	Awoken	Normal	No	Localises pain	Normal	Focused	Yes	Non aplicable	No	Yes	80	0	32	4.5	mmol/l	No	No	Influenza and Pneumonia	Septicaemia due to Streptococcus pneumonia			Alive
Rainy	Female	7	Yes	Yes	1	Yes	3	No	5.2	35.8	31	No	No	No	No	No	No	No	No	Awoken	Normal	No	Localises pain	Normal	Focused	Yes	Non aplicable	No	Yes	61.4	0	27	5.6	mmol/l	No	No	Nutritional marasmus	Unspecified Human Immunodeficiency Virus (HIV) Disease	Diarrhoea and gastroenteritis of presumed infectious origin		Dead
Rainy	Male	21	Yes	Yes	3	Yes	3	Yes	9.9	39.8	64	Yes	No	Yes	No	No	No	No	No	Awoken	Normal	No	Localises pain	Normal	Focused	Yes	Non aplicable	No	Yes	82.5	0	30	2.3	mmol/l	No	No	Influenza and Pneumonia	Unspecified Human Immunodeficiency Virus (HIV) Disease	Other functional intestinal disorders		Alive
Rainy	Female	4	Yes	Yes	2	Yes	2	Yes	5.8	38.5	72	No	No	Yes	Yes	No	No	No	Yes	Awoken	Normal	No	Localises pain	Abnormal	Focused	Non aplicable	Yes	No	Yes	63.5	0	30	4.7	mmol/l	Yes	No	Bacterial meningitis, not elsewhere classified	Pneumonia, organism unspecified	Other septicaemia		Dead	-9	mmol/l	0					0
Rainy	Female	37	No	Yes	1	No	0	Yes	9.1	38	40	No	No	No	No	No	Yes	No	No	Awoken	Normal	No	Localises pain	Normal	Focused	Yes	Non aplicable	No	Yes	Missing	0	23	0.3	mmol/l	No	No	Kwashiorkor	Streptococcal septicaemia	Acquired haemolytic anaemia		Dead
Rainy	Female	14	No	Yes	30	No	0	No	8.1	38.1	38	No	Yes	No	No	No	No	No	No	Awoken	Normal	No	Localises pain	Normal	Focused	Yes	Non aplicable	No	Yes	76.6	0	31	3.8	mmol/l	No	No	Influenza and Pneumonia	Unspecified Human Immunodeficiency Virus (HIV) Disease	Infections of the skin and subcutaneous tissue	Nutritional marasmus	Alive
Rainy	Male	1	No	Yes	14	Yes	2	No	5	39.6	38	No	No	No	No	No	No	No	No	Awoken	Normal	No	Localises pain	Normal	Focused	Non aplicable	Yes	No	Yes	54.4	0	33	5.8	mmol/l	No	No	Fever of unknown origin	Other bacterial sepsis of newborn			Left
Rainy	Female	26	No	Yes	7	Yes	7	Yes	14.2	36.6	46	Yes	No	Yes	Yes	No	No	No	No	Awoken	Normal	No	Localises pain	Normal	Focused	Yes	Non aplicable	No	Yes	-99	0	30	4.3	mmol/l	No	No	Influenza and Pneumonia				Alive
Rainy	Female	16	No	Yes	5	Yes	5	Yes	7.6	37.2	82	Yes	No	Yes	No	No	No	No	No	Awoken	Normal	No	Localises pain	Normal	Focused	Yes	Non aplicable	Yes	Yes	75.1	0	16	6.4	mmol/l	No	Yes	Influenza and Pneumonia	Streptococcal septicaemia	Unspecified Human Immunodeficiency Virus (HIV) Disease		Transfered
Rainy	Male	7	Yes	Yes	1	Yes	3	Yes	6.8	37.4	58	No	Yes	Yes	Yes	No	No	No	No	Awoken	Normal	No	Localises pain	Normal	Focused	Yes	Yes	No	Yes	66	1	25	5.8	mmol/l	No	No	Septicaemia due to Streptococcus pneumonia	Plasmodium falciparum malaria	Acquired haemolytic anaemia		Alive
Rainy	Female	0	No	Yes	3	Yes	4	Yes	3.2	40.7	44	Yes	No	No	Yes	No	No	No	No	Sleepy	Normal	Yes	Localises pain	Normal	Focused	Non aplicable	No	No	Yes	50	0	40	4.4	mmol/l	Yes	No	Pneumococcal meningitis				Transfered	LOW	mmol/l	0					0
Rainy	Male	5	Yes	Yes	1	Yes	3	No	6.8	40	52	No	No	No	No	No	No	Yes	No	Awoken	Normal	No	Localises pain	Normal	Focused	Yes	Non aplicable	No	Yes	63	0	25	6.2	mmol/l	No	No	Influenza and Pneumonia	Unspecified Human Immunodeficiency Virus (HIV) Disease			Alive
Rainy	Male	23	No	Yes	1	Yes	1	Yes	13.5	37.6	90	No	Yes	No	No	Yes	No	No	No	Sleepy	Normal	No	Moves but does not localise	Abnormal	No focused	No	Non aplicable	No	Yes	84	5	25	1.2	mmol/l	No	No	Plasmodium falciparum malaria	Poisoning by drugs, medicaments and biological substances	Pneumonia, organism unspecified	Septicaemia due to Streptococcus pneumonia	Dead
Rainy	Male	16	No	Yes	3	Yes	3	Yes	6.3	37.5	64	No	No	Yes	No	No	No	No	No	Awoken	Normal	No	Localises pain	Normal	Focused	Yes	Yes	No	Yes	68	0	26	5.4	mmol/l	No	No	Nutritional marasmus	Pneumonia, organism unspecified	Unspecified Human Immunodeficiency Virus (HIV) Disease		Alive
Rainy	Male	15	No	Yes	1	Yes	3	Yes	6.1	39.3	58	No	No	Yes	No	No	No	No	No	Awoken	Normal	No	Localises pain	Normal	Focused	Yes	Non aplicable	No	Yes	73	0	27	4.2	mmol/l	No	No	Unspecified Human Immunodeficiency Virus (HIV) Disease	Influenza and Pneumonia			Alive
Rainy	Female	29	Yes	Yes	1	Yes	1	Yes	12.7	40	68	Yes	Yes	Yes	Yes	No	No	No	No	Awoken	Normal	No	Localises pain	Normal	Focused	Yes	Non aplicable	No	Yes	88	0	-9	6.9	mmol/l	No	No	Influenza and Pneumonia				Dead
Rainy	Female	17	No	Yes	2	Yes	6	Yes	7.1	38.4	65	Yes	No	Yes	No	No	No	No	No	Awoken	Normal	No	Localises pain	Normal	Focused	No	Non aplicable	No	Yes	62.5	0	22	4.7	mmol/l	No	No	Unspecified Human Immunodeficiency Virus (HIV) Disease	Diseases of middle ear and mastoid	Marasmic kwashiorkor	Influenza and Pneumonia	Alive
Rainy	Female	14	No	Yes	3	Yes	3	No	4.6	37.4	48	No	No	Yes	No	No	No	No	No	Awoken	Normal	No	Localises pain	Normal	Focused	Yes	Non aplicable	No	Yes	69	0	46	4.6	mmol/l	Yes	No	Influenza and Pneumonia	Nutritional marasmus	Diarrhoea and gastroenteritis of presumed infectious origin	Unspecified Human Immunodeficiency Virus (HIV) Disease	Dead
Rainy	Female	7	Yes	Yes	4	No	0	No	5.7	37.1	68	No	No	Yes	No	No	No	No	No	Awoken	Normal	No	Localises pain	Normal	Focused	Yes	Yes	No	Yes	63	0	28	5.8	mmol/l	No	No	Influenza and Pneumonia	Acquired haemolytic anaemia			Alive
Rainy	Female	5	No	Yes	3	Yes	3	Yes	8	38.1	85	Yes	Yes	Yes	Yes	No	No	No	No	Awoken	Normal	No	Localises pain	Normal	Focused	No	Yes	No	Yes	67	0	-9	7.8	mmol/l	No	No	Influenza and Pneumonia				Alive
Rainy	Male	24	Yes	Yes	4	Yes	4	Yes	6.7	37.6	60	Yes	No	Yes	Yes	Yes	No	No	No	Awoken	Normal	No	Localises pain	Normal	Focused	Yes	Non aplicable	No	Yes	72	0	30	6.4	mmol/l	No	No	Influenza and Pneumonia	Congenital malformations of circulatory system			Alive
Rainy	Male	42	No	Yes	3	Yes	4	Yes	15	39.1	44	No	No	Yes	No	No	No	No	No	Awoken	Normal	No	Localises pain	Normal	Focused	Yes	Non aplicable	No	Yes	93.4	0	32	7.8	mmol/l	No	No	Influenza and Pneumonia				Alive
Rainy	Male	49	No	Yes	7	Yes	4	Yes	12.5	37.8	60	Yes	Yes	No	No	No	No	Yes	No	Awoken	Normal	No	Moves but does not localise	Abnormal	Focused	Yes	Yes	No	Yes	96	0	25	4.2	mmol/l	No	No	Influenza and Pneumonia	Septicaemia due to Streptococcus pneumonia	Unspecified Human Immunodeficiency Virus (HIV) Disease		Alive
Rainy	Female	11	Yes	Yes	7	Yes	7	Yes	7.4	38.1	88	Yes	No	Yes	Yes	No	No	No	No	Awoken	Normal	No	Localises pain	Normal	Focused	Yes	Yes	No	Yes	72	0	35	4.9		No	No	Influenza and Pneumonia				Alive
Rainy	Male	10	Yes	Yes	6	Yes	6	Yes	9	37.8	40	No	No	No	Yes	No	No	No	No	Awoken	Normal	No	No answer	No answer	No focused	No	Non aplicable	No	Yes	71	0	33	0.7	mmol/l	No	No	Septicaemia due to Streptococcus pneumonia	Diarrhoea and gastroenteritis of presumed infectious origin	Other disorders of pancreatic internal secretion		Dead
Rainy	Female	23	No	Yes	2	Yes	2	Yes	7.4	39	78	Yes	Yes	Yes	No	No	No	No	No	Awoken	Normal	No	Localises pain	Normal	Focused	Yes	Non aplicable	No	Yes	74	0	38	8.3	mmol/l	No	No	Influenza and Pneumonia				Alive
Rainy	Male	9	Yes	Yes	1	Yes	1	Yes	5.4	37.8	72	Yes	No	Yes	No	No	No	No	No	Awoken	Normal	No	Localises pain	Normal	Focused	Yes	Yes	No	Yes	67	0	24	6.4	mmol/l	No	No	Nutritional marasmus	Unspecified Human Immunodeficiency Virus (HIV) Disease	Diarrhoea and gastroenteritis of presumed infectious origin		Alive
Rainy	Male	19	Yes	Yes	7	Yes	7	Yes	9.8	38.4	48	Yes	Yes	Yes	No	No	No	No	No	Awoken	Normal	No	Localises pain	Normal	Focused	Yes	Yes	No	Yes	71	0	30	5.9	mmol/l	No	No	Influenza and Pneumonia	Foetus and newborn affected by maternal in			Alive
Rainy	Male	6	No	Yes	2	Yes	2	Yes	8	38.7	68	Yes	Yes	Yes	Yes	No	No	No	No	Awoken	Normal	No	Localises pain	Normal	Focused	No	Yes	Yes	Yes	66	0	33	5	mmol/l	No	No	Septicaemia due to Streptococcus pneumonia	Influenza and Pneumonia			Alive
Rainy	Male	26	Yes	Yes	3	Yes	3	Yes	8.3	37.1	68	Yes	No	Yes	No	No	No	No	No	Awoken	Normal	No	Localises pain	Normal	Focused	Yes	Non aplicable	No	Yes	76	0	28	5.9	mmol/l	Yes	No	Pneumonia, organism unspecified	Other septicaemia	Volume depletion - Dehydration		Alive
Rainy	Female	6	Yes	Yes	1	Yes	1	Yes	6.4	39.3	60	Yes	No	Yes	No	No	No	No	No	Awoken	Normal	No	Localises pain	Normal	Focused	Non aplicable	Yes	No	Yes	65.5	0	35	6.5	mmol/l	No	No	Pneumonia, organism unspecified	Unspecified Human Immunodeficiency Virus (HIV) Disease			Alive
Rainy	Female	1	Yes	Yes	3	Yes	3	Yes	3.5	37.6	80	Yes	No	No	Yes	No	No	No	No	Awoken	Normal	No	Localises pain	Normal	Focused	Non aplicable	Yes	No	Yes	54	0	38	-9	mg/dl	No	No	Other septicaemia	Pneumonia, organism unspecified			Alive
Dry	Male	26	Yes	Yes	1	Yes	1	Yes	8.5	38.5	42	Yes	No	Yes	No	No	No	No	No	Awoken	Normal	No	Localises pain	Normal	Focused	Yes	Non aplicable	No	yes	79	1	-9	9.2	mmol/l	No	No	Other septicaemia	Plasmodium falciparum malaria	Hypoglycaemia, unspecified		Dead
Dry	Female	40	No	Yes	1	Yes	1	Yes	13	38.8	50	Yes	Yes	Yes	No	No	No	No	No	Awoken	Normal	No	Localises pain	Normal	Focused	Yes	Non aplicable	No	Yes	94	0	27	5.2	mmol/l	Yes	No	Influenza and Pneumonia				Alive
Dry	Male	6	No	Yes	3	Yes	3	Yes	4.7	36.8	70	Yes	Yes	Yes	No	No	No	No	No	Awoken	Normal	No	Localises pain	Normal	Focused	Yes	Yes	Yes	Yes	60	0	21	6.8	mmol/l	Yes	No	Influenza and Pneumonia	Unspecified Human Immunodeficiency Virus (HIV) Disease	Influenza and Pneumonia	Streptococcal septicaemia	Alive
Dry	Male	17	Yes	Yes	1	Yes	1	No	9.2	37	47	No	No	No	No	No	No	No	No	Awoken	Normal	No	Localises pain	Normal	Focused	Yes	Yes	No	Yes	76	5	23	5.5	mmol/l	Yes	Yes	Plasmodium falciparum malaria	Acquired haemolytic anaemia	Other septicaemia		Alive	3.6	mmol/l	0					0
Dry	Female	0	No	Yes	1	Yes	4	No	2.6	36.6	50	No	No	No	No	No	No	No	No	Awoken	Normal	No	Localises pain	Normal	Focused	Non aplicable	Non aplicable	No	Yes	48	0	53	5.9	mmol/l	No	No	Bacterial meningitis, not elsewhere classified	Foetus and newborn affected by maternal in			Dead
Dry	Male	5	No	No	0	Yes	3	No	3	35.7	40	No	No	No	No	No	No	No	No	Awoken	Normal	No	Localises pain	Normal	Focused	No	Non aplicable	Yes	Yes	52	0	35	1.8	mmol/l	No	No	Pneumonia, organism unspecified	Streptococcal septicaemia			Dead
Dry	Female	40	No	No	0	No	0	No	10.1	36.5	32	No	No	No	No	No	No	No	No	Awoken	Normal	No	Localises pain	Normal	Focused	Yes	Non aplicable	Yes	Yes	85	0	28	9.2	mmol/l	No	No	Unspecified Human Immunodeficiency Virus (HIV) Disease				Alive
Dry	Male	3	Yes	Yes	1	No	0	No	4.9	39.3	29	No	No	No	No	No	No	No	No	Awoken	Normal	No	Localises pain	Normal	Focused	Non aplicable	Non aplicable	No	Yes	57	0	32	5.8	mmol/l	No	No	Foetus and newborn affected by maternal in				Alive
Dry	Male	13	Yes	Yes	1	No	0	Yes	5.9	35	20	No	No	No	No	No	No	No	No	Unconscious	Normal	No	Localises pain	No answer	No focused	No	Non aplicable	Yes	Yes	69	0	23	21	mmol/l	No	No	Diarrhoea and gastroenteritis of presumed infectious origin	Unspecified protein-energy malnutrition	Unspecified Human Immunodeficiency Virus (HIV) Disease	Volume depletion - Dehydration	Dead
Dry	Female	0	No	No	0	Yes	3	Yes	3	38.3	60	Yes	Yes	No	No	No	No	No	No	Sleepy	Normal	No	Localises pain	Normal	Focused	Non aplicable	No	Yes	Yes	Missing	6	-9	2	mg/dl	No	No	Hypothermia of newborn	Poisoning by drugs, medicaments and biological substances	Other disorders of pancreatic internal secretion		Dead
Dry	Male	13	Yes	Yes	1	Yes	1	Yes	9.5	39.4	46	Yes	No	Yes	Yes	No	No	No	No	Awoken	Normal	No	Localises pain	Normal	Focused	Yes	Yes	No	Yes	Missing	0	28	6.3	mmol/l	No	No	Influenza and Pneumonia	Streptococcal septicaemia			Alive
Dry	Female	6	Yes	Yes	1	Yes	2	Yes	8.5	39.5	42	No	Yes	No	No	No	No	No	No	Awoken	Normal	No	Localises pain	Normal	Focused	No	Yes	No	Yes	67.5	0	33	7.2	mmol/l	Yes	No	Convulsions, not elsewhere classified	Foetus and newborn affected by maternal in			Alive	4.9	mmol/l	0					0
Dry	Female	33	Yes	Yes	2	Yes	2	No	10.3	38.3	64	No	No	Yes	No	No	No	No	No	Awoken	Normal	No	Localises pain	Normal	Focused	Yes	Non aplicable	No	Yes	84	0	31	5.7	mmol/l	Yes	No	Influenza and Pneumonia	Bacterial meningitis, not elsewhere classified	Unspecified Human Immunodeficiency Virus (HIV) Disease	Febrile convulsions	Transfered	0.7	mmol/l	0					0
Dry	Male	23	Yes	Yes	1	Yes	1	No	18	40.1	60	No	No	No	No	No	No	No	No	Awoken	Normal	No	Localises pain	Normal	Focused	Yes	Non aplicable	No	Yes	82	0	-9	-9	mmol/l	No	No	Streptococcal septicaemia				Alive
Dry	Female	42	Yes	Yes	3	Yes	3	No	13.3	35.8	52	Yes	No	Yes	Yes	No	No	No	No	Awoken	Normal	No	Localises pain	Normal	Focused	Yes	Yes	No	Yes	85.4	0	30	3.8	mmol/l	No	No	Influenza and Pneumonia	Streptococcal septicaemia			Alive
Dry	Male	19	No	Yes	4	Yes	4	Yes	8.3	40.3	42	Yes	No	Yes	No	No	No	Yes	No	Awoken	Normal	No	Localises pain	Normal	Focused	No	Non aplicable	No	Yes	81	0	-9	7.8	mmol/l	No	No	Influenza and Pneumonia	Unspecified Human Immunodeficiency Virus (HIV) Disease	Nutritional marasmus		Alive	4.4	mmol/l	0					0
Dry	Female	5	Yes	Yes	4	Yes	4	Yes	4.1	39.3	36	No	No	No	No	No	No	No	No	Sleepy	Normal	No	Localises pain	Normal	Focused	Yes	Yes	No	Yes	87	0	35	5.9	mmol/l	Yes	No	Other septicaemia	Influenza and Pneumonia	Nutritional marasmus	Unspecified Human Immunodeficiency Virus (HIV) Disease	Alive
Dry	Female	17	No	Yes	2	Yes	2	Yes	7.6	39.1	80	Yes	No	No	No	No	No	No	No	Sleepy	Normal	No	Localises pain	Normal	No focused	No	Yes	No	Yes	73	0	-9	8	mmol/l	No	No	Influenza and Pneumonia				Alive
Dry	Male	13	Yes	Yes	1	Yes	1	Yes	6.6	38.7	48	Yes	No	No	Yes	No	No	No	No	Awoken	Normal	No	Localises pain	Normal	Focused	Non aplicable	Non aplicable	No	Yes	73	0	29	6.8	mmol/l	No	No	Influenza and Pneumonia				Alive
Dry	Male	13	No	Yes	3	Yes	3	Yes	9.2	38.7	58	Yes	No	Yes	No	No	No	No	No	Awoken	Normal	No	Localises pain	Normal	Focused	No	Non aplicable	No	Yes	75	0	26	6	mmol/l	No	Yes	Influenza and Pneumonia	Septicaemia due to Streptococcus pneumonia	Acquired haemolytic anaemia		Alive
Dry	Male	19	No	Yes	3	Yes	3	Yes	7.9	38	38	Yes	No	Yes	Yes	No	No	No	No	Awoken	Normal	Yes	Localises pain	Normal	Focused	Yes	Yes	No	Yes	79.5	0	44	6.4	mmol/l	No	No	Nutritional marasmus	Influenza and Pneumonia	Other septicaemia	Unspecified Human Immunodeficiency Virus (HIV) Disease	Alive
Dry	Male	30	Yes	Yes	1	No	0	Yes	10.5	37.1	60	Yes	No	Yes	No	Yes	No	No	No	Awoken	Normal	No	Localises pain	Normal	Focused	Yes	Non aplicable	No	Yes	86	0	25	5.6	mmol/l	No	No	Influenza and Pneumonia	Unspecified Human Immunodeficiency Virus (HIV) Disease	Mild protein-energy malnutrition		Alive
Dry	Female	59	No	Yes	1	Yes	30	Yes	18	39.1	60	Yes	No	No	No	Yes	No	No	No	Stired	Decerebrated	No	Moves but does not localise	Abnormal	No focused	No	Non aplicable	No	Yes	109	0	37	7.5	mmol/l	Yes	No	Bacterial meningitis, not elsewhere classified	Unspecified Human Immunodeficiency Virus (HIV) Disease			Alive	-9	mmol/l	0					0
Rainy	Female	3	Yes	Yes	1	Yes	7	Yes	4.2	39.4	60	Yes	No	Yes	No	No	No	No	No	Sleepy	Normal	No	Localises pain	Normal	Focused	Non aplicable	Yes	No	Yes	65	0	26	4.9	mmol/l	No	No	Influenza and Pneumonia	Unspecified Human Immunodeficiency Virus (HIV) Disease	Convulsions, not elsewhere classified		Transfered
Rainy	Female	3	No	Yes	2	Yes	1	No	5.1	37.9	48	No	No	Yes	No	No	No	No	No	Awoken	Normal	No	Localises pain	Normal	Focused	Non aplicable	Yes	No	Yes	59.3	0	30	7.5	mmol/l	No	No	Convulsions, not elsewhere classified				Transfered
Rainy	Female	24	Yes	Yes	1	Yes	3	Yes	11	38.5	78	Yes	No	Yes	No	No	No	No	No	Awoken	Normal	No	Localises pain	Normal	Focused	Yes	Non aplicable	No	Yes	86.5	0	28	3.4	mmol/l	No	Yes	Poisoning by drugs, medicaments and biological substances	Unspecified Human Immunodeficiency Virus (HIV) Disease	Pneumocystosis		Dead
Rainy	Male	20	No	No	0	Yes	1	No	6	35	32	No	No	No	No	No	No	No	No	Awoken	Normal	No	Localises pain	Normal	Focused	Yes	Non aplicable	Yes	Yes	73	9	-9	6.8	mmol/l	No	No	Nutritional marasmus	Unspecified Human Immunodeficiency Virus (HIV) Disease			Alive
Rainy	Male	14	No	Yes	1	Yes	3	No	6.9	38.7	60	No	No	Yes	No	No	No	No	No	Awoken	Normal	No	Localises pain	Normal	Focused	Yes	Non aplicable	No	Yes	74	0	29	7	mmol/l	No	No	Influenza and Pneumonia	Nutritional marasmus	Unspecified Human Immunodeficiency Virus (HIV) Disease		Alive
Rainy	Male	6	No	Yes	7	Yes	7	Yes	6	39	50	Yes	No	Yes	Yes	No	No	No	No	Awoken	Normal	No	Localises pain	Normal	Focused	Yes	Yes	No	Yes	60	0	32	5.7	mmol/l	No	No	Neoplasm of uncertain or unknown behaviour of ur	Unspecified acute lower respiratory infection			Alive
Rainy	Male	18	Yes	Yes	4	Yes	3	No	9.4	38.7	50	No	No	No	No	No	No	No	Yes	Sleepy	Normal	No	Localises pain	Normal	No focused	No	No	No	Yes	81	0	29	6.8	mmol/l	Yes	No					Alive		mmol/l	0					0
Rainy	Male	16	Yes	Yes	1	Yes	4	No	7.4	39.4	52	No	No	Yes	No	No	No	No	No	Awoken	Normal	No	Localises pain	Normal	Focused	Yes	Non aplicable	No	Yes	73	0	32	6.7	mmol/l	No	No	Influenza and Pneumonia				Alive
Rainy	Male	27	No	Yes	2	No	0	No	9.3	38.1	30	No	No	No	No	No	No	No	No	Awoken	Normal	No	Localises pain	Normal	Focused	Yes	Non aplicable	No	Yes	76.7	0	20	3.7	mmol/l	No	Yes	Acquired haemolytic anaemia				Alive
Rainy	Male	28	Yes	Yes	1	Yes	3	Yes	11.8	39.2	60	Yes	No	Yes	No	No	No	No	No	Awoken	Normal	No	Localises pain	Normal	Focused	Yes	Non aplicable	No	Yes	125	0	38	4.2	mmol/l	No	No	Influenza and Pneumonia				Alive
Rainy	Female	11	Yes	Yes	1	Yes	1	Yes	9.3	38.1	62	Yes	No	Yes	Yes	No	No	No	No	Awoken	Normal	No	Localises pain	Normal	Focused	Yes	Yes	No	Yes	75	0	37	6.5	mmol/l	No	No	Bacterial infection, unspecified				Left
Rainy	Male	15	Yes	Yes	3	Yes	3	Yes	7.7	36.3	59	Yes	No	Yes	Yes	No	No	No	No	Awoken	Normal	No	Localises pain	Normal	Focused	Yes	Yes	No	Yes	69.6	0	25	5.6	mmol/l	No	No	Influenza and Pneumonia				Alive
Rainy	Female	5	No	Yes	2	Yes	7	Yes	5.1	38.8	60	Yes	No	Yes	Yes	No	No	No	No	Awoken	Normal	No	Localises pain	Normal	Focused	Non aplicable	Yes	No	Yes	60	0	30	5.5	mmol/l	Yes	No	Other septicaemia				Dead	-9	mmol/l	0					0
Rainy	Female	6	Yes	Yes	6	Yes	6	No	5.1	36.6	35	No	No	No	No	No	No	No	No	Awoken	Normal	No	Localises pain	Normal	Focused	Yes	Yes	No	Yes	61.5	0	38	7.3	mmol/l	No	No	Septicaemia due to Streptococcus pneumonia	Unspecified Human Immunodeficiency Virus (HIV) Disease			Alive
Rainy	Female	36	No	Yes	1	Yes	1	No	10.5	38.7	30	No	No	No	No	No	No	No	No	Sleepy	Normal	No	Localises pain	Normal	Focused	No	Non aplicable	No	Yes	91.5	0	-9	55	mmol/l	No	No	Other septicaemia				Alive
Rainy	Female	23	Yes	Yes	3	Yes	3	Yes	10.5	39.5	52	No	Yes	No	Yes	No	No	No	No	Awoken	Normal	No	Localises pain	Normal	Focused	Yes	Yes	No	Yes	81	0	27	6	mmol/l	No	No	Influenza and Pneumonia				Alive
Rainy	Male	12	No	Yes	5	Yes	5	No	6.9	38.1	42	Yes	No	No	No	No	No	No	No	Awoken	Normal	No	Localises pain	Normal	Focused	No	Non aplicable	No	Yes	76	0	32	7.7	mmol/l	No	No	Unspecified Human Immunodeficiency Virus (HIV) Disease	Other septicaemia	Marasmic kwashiorkor		Dead
Rainy	Female	12	No	Yes	3	Yes	2	Yes	5.2	38.4	43	No	No	No	No	No	No	No	No	Awoken	Normal	No	Localises pain	Normal	Focused	Yes	Yes	No	Yes	66.5	0	28	5.2	mmol/l	No	No	Nutritional marasmus	Influenza and Pneumonia	Septicaemia due to Streptococcus pneumonia		Alive
Rainy	Female	4	No	Yes	3	Yes	2	Yes	5.4	36	68	Yes	Yes	Yes	Yes	No	No	No	No	Awoken	Normal	No	Localises pain	Normal	Focused	Non aplicable	Yes	Yes	Yes	60	0	34	6.6	mmol/l	No	No	Influenza and Pneumonia				Alive
Dry	Male	25	Yes	Yes	1	Yes	6	Yes	10.2	38.4	48	Yes	No	Yes	No	Yes	No	No	No	Awoken	Normal	Yes	Localises pain	Normal	Focused	Yes	Non aplicable	No	Yes	82	0	25	5.9	mmol/l	No	No	Lobar pneumonia, unspecified	Unspecified Human Immunodeficiency Virus (HIV) Disease			Alive
Dry	Male	18	Yes	Yes	7	Yes	5	Yes	10.5	39.1	52	Yes	No	Yes	No	No	No	No	No	Awoken	Normal	No	Localises pain	Normal	Focused	Yes	Yes	No	Yes	82	0	33	6.4	mmol/l	No	No	Influenza and Pneumonia	Unspecified Human Immunodeficiency Virus (HIV) Disease			Alive
Dry	Female	4	No	Yes	1	Yes	1	Yes	3.6	38.3	72	Yes	No	No	No	No	No	No	No	Awoken	Normal	No	Localises pain	Normal	Focused	Non aplicable	Yes	No	Yes	54	0	31	7.9	mmol/l	No	No	Influenza and Pneumonia	Candidiasis	Other infections specific to the perinatal period		Alive
Dry	Female	8	Yes	Yes	1	Yes	1	No	7.1	37.5	44	No	No	No	No	No	No	No	No	Awoken	Normal	No	Localises pain	Normal	Focused	Yes	Yes	No	Yes	69.9	0	34	5.3	mmol/l	No	No		Septicaemia due to Streptococcus pneumonia			Transfered
Dry	Male	40	No	Yes	1	Yes	1	Yes	10	38.6	42	Yes	No	Yes	No	No	No	No	No	Awoken	Normal	No	Localises pain	Normal	Focused	Yes	Non aplicable	No	Yes	89.5	0	33	10.4	mmol/l	No	No	Pneumonia, organism unspecified		Unspecified Human Immunodeficiency Virus (HIV) Disease		Alive
Dry	Male	22	No	Yes	3	Yes	3	No	10.6	37.6	46	No	No	Yes	No	No	No	No	No	Awoken	Normal	No	Localises pain	Normal	Focused	Yes	Non aplicable	No	Yes	79	0	22	5.4	mmol/l	No	No	Bacterial infection of unspecified site	Unspecified Human Immunodeficiency Virus (HIV) Disease			Alive
Dry	Female	33	Yes	Yes	3	Yes	3	Yes	13.9	37.8	58	No	Yes	No	Yes	No	No	No	No	Awoken	Normal	No	Localises pain	Normal	Focused	Yes	Non aplicable	No	Yes	82	0	35	3.8	mmol/l	No	No	Diseases of middle ear and mastoid	Unspecified Human Immunodeficiency Virus (HIV) Disease			Alive
Dry	Female	7	No	Yes	1	Yes	1	Yes	7	39	69	Yes	Yes	Yes	No	No	No	No	No	Awoken	Normal	No	Localises pain	Normal	Focused	No	Yes	No	Yes	66.3	0	28	7.4	mmol/l	No	No	Influenza and Pneumonia				Alive
Dry	Female	8	No	Yes	1	Yes	1	Yes	7.2	39.3	60	Yes	No	Yes	Yes	No	No	No	No	Awoken	Normal	No	Localises pain	Normal	Focused	Yes	Yes	No	Yes	69.2	0	33	-9		No	No	Pneumonia, organism unspecified	Acute suppurative otitis media			Alive
Dry	Female	0	Yes	Yes	1	No	0	No	3.5	38.8	58	No	No	No	No	No	No	No	No	Awoken	Normal	No	Localises pain	Normal	Focused	Non aplicable	Non aplicable	No	Yes	50.2	0	-9	9	mmol/l	Yes	No	Septicaemia due to Streptococcus pneumonia				Alive
Dry	Male	9	No	Yes	2	No	0	Yes	8.7	37.9	36	No	No	No	No	No	No	No	No	Sleepy	Normal	No	Localises pain	Normal	Focused	No	No	No	Yes	73	0	30	4	mmol/l	Yes	No	Bacterial meningitis, not elsewhere classified	Poisoning by drugs, medicaments and biological substances			Dead	-9	mmol/l	0					0
Dry	Male	4	No	Yes	2	Yes	2	No	9.8	38	41	No	No	No	No	No	No	No	No	Awoken	Normal	No	Localises pain	Normal	Focused	Non aplicable	Yes	Yes	Yes	71	0	-9	5.6	mmol/l	Yes	No	Bacterial meningitis, not elsewhere classified				Transfered	-9	mmol/l	0					0
Dry	Male	27	No	Yes	4	Yes	4	No	10	39	42	Yes	No	Yes	No	No	No	No	No	Awoken	Normal	No	Localises pain	Normal	Focused	Yes	Non aplicable	No	Yes	85	0	36	7.8	mmol/l	No	No	Influenza and Pneumonia				Alive
Dry	Male	13	No	Yes	3	Yes	5	Yes	7.2	39.1	65	No	No	Yes	No	No	No	No	No	Awoken	Normal	No	Localises pain	Normal	Focused	Yes	Yes	No	Yes	68	0	24	7.7	mmol/l	No	No	Lobar pneumonia, unspecified				Alive
Dry	Male	28	No	No	0	Yes	14	No	8	36	32	No	No	No	No	No	No	No	No	Awoken	Normal	No	Localises pain	Normal	Focused	No	Non aplicable	Yes	Yes	77	0	27	0	mmol/l	No	No	Kwashiorkor	Other disorders of pancreatic internal secretion	Unspecified Human Immunodeficiency Virus (HIV) Disease	Unspecified intestinal parasitism	Dead
Dry	Male	16	No	Yes	1	Yes	1	Yes	9.9	38.4	50	Yes	No	Yes	No	No	No	No	No	Awoken	Normal	No	Localises pain	Normal	Focused	Yes	Yes	No	Yes	79	0	25	6.7	mmol/l	No	No	Lobar pneumonia, unspecified	Contact with and exposure to human immunod			Alive
Dry	Male	6	Yes	Yes	1	Yes	1	Yes	8.3	39.2	68	Yes	No	Yes	No	No	No	No	No	Awoken	Normal	No	Localises pain	Normal	Focused	Yes	Yes	No	Yes	73	0	-9	8	mmol/l	Yes	No	Pneumococcal meningitis	Febrile convulsions			Transfered
Dry	Female	10	No	Yes	1	Yes	15	No	5.7	36.4	60	No	No	No	No	No	No	No	No	Awoken	Normal	No	Localises pain	Normal	Focused	Yes	No	No	Yes	68	0	-9	5.4	mmol/l	No	No	Septicaemia due to other Gram-negative org	Unspecified Human Immunodeficiency Virus (HIV) Disease	Acquired haemolytic anaemia	Diseases of middle ear and mastoid	Alive
Dry	Male	29	No	Yes	2	Yes	2	No	10.4	40	38	No	No	No	No	No	No	No	No	Awoken	Normal	No	Localises pain	Normal	Focused	Yes	Non aplicable	No	Yes	104	0	34	8.7	mmol/l	No	No	Unknown and unspecified causes of morbidity				Alive
Dry	Male	2	No	Yes	2	Yes	7	No	2.6	36.1	44	No	No	No	No	No	No	No	No	Awoken	Normal	No	Localises pain	Normal	Focused	Non aplicable	Yes	Yes	Yes	52	0	40	6.2	mmol/l	No	No	Bacterial infection, unspecified	Nutritional marasmus			Dead
Dry	Male	6	No	No	0	Yes	30	No	4.5	36.7	58	Yes	No	Yes	No	No	No	No	No	Sleepy	Normal	No	Localises pain	Normal	Focused	No	No	Yes	Yes	61.7	0	20	5.4	mmol/l	No	No	Nutritional marasmus	Pneumonia, organism unspecified	Bacterial infection, unspecified	Foetus and newborn affected by maternal in	Alive
Dry	Male	10	Yes	Yes	1	Yes	7	Yes	14	39	56	Yes	No	Yes	No	No	No	No	No	Awoken	Normal	No	Localises pain	Normal	Focused	Yes	Non aplicable	No	Yes	99	0	28	5.2	mmol/l	No	No	Pneumonia, organism unspecified		Pyothorax		Transfered
Dry	Male	3	No	Yes	2	Yes	1	Yes	5.9	39.8	68	No	No	Yes	No	No	No	No	No	Awoken	Normal	No	Localises pain	Normal	Focused	Yes	Yes	No	Yes	66	0	26	4.7	mmol/l	Yes	No	Kwashiorkor	Influenza and Pneumonia	Foetus and newborn affected by maternal in		Alive
Dry	Female	34	No	Yes	6	Yes	6	No	10.4	39	38	No	No	No	No	No	No	Yes	No	Awoken	Normal	No	Localises pain	Normal	Focused	Yes	Non aplicable	No	Yes	82	0	16	-9	mmol/l	No	Yes	Septicaemia due to other Gram-negative org	Pulmonary collapse	Unspecified Human Immunodeficiency Virus (HIV) Disease		Alive
Rainy	Female	41	Yes	Yes	14	Yes	14	Yes	14.4	40.1	40	No	No	Yes	No	No	No	No	No	Awoken	Normal	No	Localises pain	Normal	Focused	Yes	Non aplicable	No	Yes	94	0	34	6.3	mmol/l	No	No	Pneumonia, organism unspecified	Unspecified Human Immunodeficiency Virus (HIV) Disease			Alive
Rainy	Male	10	Yes	Yes	1	Yes	1	Yes	8.7	39.9	54	No	No	No	Yes	No	No	No	No	Awoken	Normal	No	Localises pain	Normal	Focused	Yes	Yes	No	Yes	70	0	32	7.7	mmol/l	Yes	No	Other diseases of upper respiratory tract				Alive
Rainy	Male	48	No	Yes	1	No	0	No	15	37.1	38	No	No	No	No	No	No	No	No	Awoken	Normal	No	Localises pain	Normal	Focused	Yes	Non aplicable	No	Yes	99	0	33	4.8	mmol/l	Yes	No	Zoster (herpes zoster)	Tuberculosis	Unspecified Human Immunodeficiency Virus (HIV) Disease		Alive	-9	mmol/l	0					0
Rainy	Male	36	Yes	Yes	5	Yes	5	Yes	11.5	39	73	No	No	Yes	Yes	No	No	No	No	Awoken	Normal	No	Localises pain	Normal	Focused	Yes	Non aplicable	No	Yes	87.5	0	33	6.9	mmol/l	No	No	Unspecified protein-energy malnutrition		Infections of the skin and subcutaneous tissue		Alive
Rainy	Male	31	No	Yes	4	Yes	4	No	14.3	39.4	40	Yes	No	No	No	No	No	No	No	Awoken	Normal	No	Localises pain	Normal	Focused	Yes	Non aplicable	No	Yes	89	0	32	6.5	mmol/l	No	No	Influenza and Pneumonia				Alive
Rainy	Male	20	No	Yes	1	Yes	1	No	10	39.6	27	No	No	No	No	No	No	Yes	No	Awoken	Normal	No	Localises pain	Normal	Focused	Yes	Non aplicable	No	Yes	83	5	15	4.9	mmol/l	No	Yes	Plasmodium falciparum malaria	Pneumonia, organism unspecified			Alive
Rainy	Male	7	No	No	0	No	0	No	4.3	36	26	No	No	No	No	No	Yes	No	No	Awoken	Normal	No	Localises pain	Normal	Focused	No	Non aplicable	No	Yes	61	0	33	5.7	mmol/l	No	No	Nutritional marasmus	Unspecified Human Immunodeficiency Virus (HIV) Disease	Influenza and Pneumonia	Streptococcal septicaemia	Transfered
Rainy	Male	18	No	Yes	1	Yes	3	No	8.4	36.8	48	No	No	No	No	No	No	No	Yes	Awoken	Normal	No	Localises pain	Normal	Focused	Yes	Non aplicable	No	Yes	Missing	0	-9	12.7	mmol/l	No	No	Marasmic kwashiorkor	Plasmodium falciparum malaria	Streptococcal septicaemia	Atopic dermatitis, unspecified	Alive
Rainy	Male	18	Yes	Yes	3	No	0	No	14.6	40	60	Yes	No	No	Yes	No	No	No	No	Unconscious	Normal	No	Moves but does not localise	Abnormal	No focused	No	Non aplicable	No	Yes	83	0	33	6.7	mmol/l	No	No	Febrile convulsions	Plasmodium falciparum malaria			Dead
Rainy	Male	17	No	Yes	10	Yes	10	Yes	10.6	38.8	65	No	No	Yes	No	No	No	No	No	Awoken	Normal	No	Localises pain	Normal	Focused	Yes	Yes	No	Yes	87.3	0	28	6.4	mmol/l	No	No	Lobar pneumonia, unspecified	Acquired haemolytic anaemia			Transfered
[truncated: 31 more columns]
